# Supplementary material for: Exome sequencing identifies rare damaging variants in ATP8B4 and ABCA1 as risk factors for Alzheimer’s disease
Source: Nat Genet. 2022 Nov 21;54(12):1786–94. doi: 10.1038/s41588-022-01208-7 (PMC9729101; doi:10.1038/s41588-022-01208-7)
Supplement: Supplementary file 4 — List of variants considered in the burden analysis. [file 41588_2022_1208_MOESM4_ESM.xlsx]

## Sheet: legend to columns
Variant selection
i) Only variants without QC issues (missingness allowed), that occur in the stage1, stage2 and/or the mega-analysis datasets
ii) Only variants that affect protein coding: missense or LOF variants that were predicted Low-Confidence or High-Confidence by Loftee
COLUMN	ANNOTATION CATEGORY	ANNOTATION SUBCATEGORY	FEATURE	LEGEND TO COLUMN
A	Variant annotation		SNP id	DBSNP identifier
B			Variant	Variant location and basepair change (Genome Build 37)
C			Ancestral allele	Ancestral allele
D			Primary transcript	Effect on the protein coded by the primary transcript. Codes as transcript id:protein_position:amino_acid_change:mutation_type. Transcript id is a shortened version of the ensemble transcript ids.
E			All transcripts	List of effects on the proteins coded by the different protein-coding transcripts.
F	Impact prediction		REVEL	REVEL impact prediction (missense variants only)
G			LOF	Flag which indicates if variant is prioritized as a LOF variant (see methods for criteria)
H			CADD 1.6	CADD score (version 1.6, build 37)
I			Clinvar	Clinvar classification
J	Gnomad	Control European	Freq.	Frequency in European controls in GNOMAD
K			Count	Number of samples in which GNOMAD had sufficient coverage to call the variant (imputed from bp-resolution coverage data available from GNOMAD if variant is missing in GNOMAD)
L		Pop. (max. freq.)	Freq.	Maximum population frequency in GNOMAD (all samples)
M			Count	Number of samples for the population with the highest frequency which had sufficient coverage to call the variant (all samples)
N			Pop.	Population with the highest allele frequency (see GNOMAD documentation for population identifier coding) (all samples)
O		Non-neuro pop. (max. freq.)	Freq.	Maximum population frequency in GNOMAD (non-neuro samples)
P			Count	Number of samples for the population with the highest frequency which had sufficient coverage to call the variant (non-neuro samples)
Q			Pop.	Population with the highest allele frequency (see GNOMAD documentation for population identifier coding) (non-neuro samples)
R	Exclude reason		Stage 1	Exclusion reason for the variant in stage 1
S			Stage 2	Exclusion reason for the variant in stage 2
T			Mega	Exclusion reason for the variant in the mega analysis
U	Minor Allele Freq		Stage 1	Minor allele frequency of the variant in the stage 1 dataset
V			Stage 2	Minor allele frequency of the variant in the stage 2 dataset
W			Mega	Minor allele frequency of the variant in the mega-analysis dataset
X	Allele dosages	Stage 1	Ctrl.	Probabilistic sum of dosage of minor allele in controls in stage 1
Y			Case	Probabilistic sum of dosage of minor allele in cases in stage 1
Z			OR	Odds ratio based on allele frequency in cases and controls in stage 1
AA		Stage 2	Ctrl.	Probabilistic sum of dosage of minor allele in controls in stage 2
AB			Case	Probabilistic sum of dosage of minor allele in cases in stage 2
AC			OR	Odds ratio based on allele frequency in cases and controls in stage 2
AD		Mega	Ctrl.	Probabilistic sum of dosage of minor allele in controls in the mega-analysis
AE			Case	Probabilistic sum of dosage of minor allele in cases in the mega-analysis
AF			OR	Odds ratio based on allele frequency in cases and controls in the mega-analysis
AG	Outliers	p-value	Stage 1	If variant was part of burden, would it have an contrasting odds-ratio compared to the remaining variants in the burden test (one-sided fisher-exact test, stage 1)?
AH			Stage 2	If variant was part of burden, would it have an contrasting odds-ratio compared to the remaining variants in the burden test (one-sided fisher-exact test, stage 2)?
AI			Mega	If variant was part of burden, would it have an contrasting odds-ratio compared to the remaining variants in the burden test (one-sided fisher-exact test, mega)?
AJ	Single variant association (Logistic regression)	p-value	Stage 1	P-value of association of variant with case/control status (logistic regression, stage 1)
AK			Stage 2 (dir. S1)	P-value of association of variant with case/control status (logistic regression, stage 2, one-sided: only direction observed in stage 1)
AL			Mega	P-value of association of variant with case/control status (logistic regression, mega)
AM		OR (95% CI)	Stage 1	Odds ratio of association of variant with case/control status (logistic regression, 6 PCA covariates, stage 1)
AN			Stage 2	Odds ratio of association of variant with case/control status (logistic regression, 6 PCA covariates, stage 2)
AO			Mega	Odds ratio of association of variant with case/control status (logistic regression, 6 PCA covariates, mega)
AP	Statistical refinement Stage 1	Stage 1	Action	Refinement of burden test. Variant considered for addition to the burden test, or as outlier in the burden test (to be considered for removal)
AQ			FDR	FDR for refinement action in stage 1.
AR		Stage 2 (dir. S1)	p-value	P-value for refinement action in stage 2
AS			Holm	Holm-Bonferoni corrected p-value
AT		Mega	p-value	P-value for refinement action in the mega analysis
AU			Holm	Holm-Bonferoni corrected p-value
AV	Missingness		Average	Missingness (depth < 6) across cases and controls
AW			Case	Missingness (depth < 6) in cases
AX			Controls	Missingness (depth < 6) in controls
AY	Refinement		Stage 1	Significant refinement FDR in stage 1
AX	In burden		Stage 1	Part of burden test in stage 1
BA			Stage 2	Part of burden test in stage 2
BB			Mega	Part of burden test in mega-analysis

## Sheet: SORL1
Variant Annotation					Impact prediction				Gnomad														Allele dosages									Outliers			Single variant association (Logistic regression)						Statistical refinement Stage 1
									Control European		Pop. (max. freq.)			Non-neuro pop. (max. freq.)			Exclude reason			Minor Allele Freq			Stage 1			Stage 2			Mega			p-value			p-value			OR (95% CI)			Stage 1		Stage 2 (dir. S1)		Mega		Missingness
SNP id	Variant	Ancestral allele	Primary transcript	All transcripts	REVEL	LOF	CADD 1.6	Clinvar	Freq.	Count	Freq.	Count	Pop.	Freq.	Count	Pop.	Stage 1	Stage 2	Mega	Stage 1	Stage 2	Mega	Ctrl.	Case	OR	Ctrl.	Case	OR	Ctrl.	Case	OR	Stage 1	Stage 2	Mega	Stage 1	Stage 2 (dir. S1)	Mega	Stage 1	Stage 2	Mega	Action	FDR	p-value	Holm	p-value	Holm	Average	Case	Controls
	11:121323045:C>G	C	T260197:2:A/G:missense_variant	T260197:2:A/G:missense_variant	0.335	0	23.8		0	27221							REVEL/LOF score too low: 0.34		REVEL/LOF score too low: 0.34	2.46875e-05		1.62748e-05	0.0212613	1.03265	>10				0.0172561	1.02124	>10																0.14236	0.155175	0.129776
rs774906532	11:121323057:G>C	G	T260197:6:S/T:missense_variant	T260197:6:S/T:missense_variant	0.289	0	22.1		0	28786	4.36224e-05	22924	sas	4.36262e-05	22922	sas	REVEL/LOF score too low: 0.29		REVEL/LOF score too low: 0.29	4.90854e-05		3.24235e-05	0.0426859	2.05277	>10				0.0356075	2.03333	>10																0.122269	0.126328	0.118283
	11:121323060:G>C	G	T260197:7:R/T:missense_variant	T260197:7:R/T:missense_variant	0.282	0	18.88		0	28338								REVEL/LOF score too low: 0.28	REVEL/LOF score too low: 0.28		4.47774e-05	1.61487e-05				1.00341	0.000763911	<0.1	1.01509	0.0153554	<0.1																0.119417	0.123229	0.115674
	11:121323113:G>A	G	T260197:25:G/R:missense_variant	T260197:25:G/R:missense_variant	0.321	0	10.96		0	14062							REVEL/LOF score too low: 0.32		REVEL/LOF score too low: 0.32	3.98853e-05		2.38914e-05	0.0547212	1.64798	>10				0.0345966	1.48991	>10																0.133553	0.137968	0.129217
	11:121323123:G>A	G	T260197:28:C/Y:missense_variant	T260197:28:C/Y:missense_variant	0.205	0	16.77		0	16670								REVEL/LOF score too low: 0.20	REVEL/LOF score too low: 0.20		4.47595e-05	2.03943e-05				1.0027	0.00107801	<0.1	1.18841	0.112945	<0.1																0.141827	0.144357	0.139343
	11:121323133:G>A	G	T260197:31:W/*:stop_gained(HC)	T260197:31:W/*:stop_gained(HC)	NA	1	33		0	18676											4.47456e-05	1.65197e-05				1.0022	0.00126484	<0.1	1.03014	0.0239776	<0.1																0.154427	0.15935	0.149593
rs755601132	11:121323144:T>G	T	T260197:35:L/R:missense_variant	T260197:35:L/R:missense_variant	0.24	0	22.7			13892								REVEL/LOF score too low: 0.24	REVEL/LOF score too low: 0.24		4.47906e-05	1.68316e-05				1.00238	0.00209739	<0.1	1.03987	0.0341522	<0.1																0.191945	0.204137	0.179971
	11:121323152:G>C	G	T260197:38:G/R:missense_variant	T260197:38:G/R:missense_variant	0.296	0	22.4		0	14766							Differential missingness;Missingness;REVEL/LOF score too low: 0.30		Differential missingness;Missingness;REVEL/LOF score too low: 0.30	2.64496e-05		1.697e-05	1.07254	0.0565969	<0.1				1.04583	0.0370309	<0.1																0.225733	0.242725	0.209045
	11:121323177:G>A	G	T260197:46:R/Q:missense_variant	T260197:46:R/Q:missense_variant	0.359	0	24.6		0	15128	0.00016072	18666	sas	0.000160737	18664	sas	Missingness;REVEL/LOF score too low: 0.36		Differential missingness;REVEL/LOF score too low: 0.36	2.59594e-05		1.68476e-05	0.0532484	1.05496	>10				0.0372765	1.03777	>10																0.18273	0.212108	0.15388
	11:121323179:G>A	G	T260197:47:G/S:missense_variant	T260197:47:G/S:missense_variant	0.324	0	24.1		0	14216								Differential missingness;REVEL/LOF score too low: 0.32	Differential missingness;REVEL/LOF score too low: 0.32		4.46865e-05	1.66761e-05				1.00118	0.000962338	<0.1	1.03093	0.033173	<0.1																0.184736	0.213753	0.15624
	11:121323197:G>T	G	T260197:53:G/C:missense_variant	T260197:53:G/C:missense_variant	0.371	0	26.8		0	14798							Missingness;REVEL/LOF score too low: 0.37		Differential missingness;Missingness;REVEL/LOF score too low: 0.37	2.6828e-05		1.69952e-05	1.06103	0.0842589	<0.1				1.03251	0.051955	<0.1																0.221282	0.262462	0.180841
rs761865673	11:121323200:G>C	G	T260197:54:D/H:missense_variant	T260197:54:D/H:missense_variant	0.239	0	23.1		0	12600							QC-excluded: VQSR;Missingness;REVEL/LOF score too low: 0.24		Differential missingness;Missingness;REVEL/LOF score too low: 0.24	2.72224e-05		1.72323e-05	0.0699873	1.09214	>10				0.0429048	1.05669	>10																0.231061	0.276253	0.186681
	11:121323201:AC>A	AC	T260197:54:D/X:frameshift_variant(HC)	T260197:54:D/X:frameshift_variant(HC)	NA	1	26.4		0	12745							Missingness;REVEL/LOF score too low: 0.00		Differential missingness;Missingness	2.70757e-05		1.71845e-05	0.0681851	1.08768	>10				0.0420231	1.05452	>10																0.234759	0.279099	0.191216
	11:121323223:GGC>G	GGC	T260197:62:A/X:frameshift_variant(HC)	T260197:62:A/X:frameshift_variant(HC)	NA	1	26.8		0	13196								Differential missingness;Missingness	Differential missingness;Missingness		4.47194e-05	1.72774e-05				1.00117	0.00170412	<0.1	1.04509	0.0573778	<0.1																0.270898	0.318193	0.224452
	11:121323237:C>A	C	T260197:66:A/D:missense_variant	T260197:66:A/D:missense_variant	0.222	0	19.01		0	12844							Differential missingness;Missingness;REVEL/LOF score too low: 0.22		Differential missingness;Missingness;REVEL/LOF score too low: 0.22	2.98852e-05		1.84027e-05	0.170032	1.10577	4.47				0.101957	1.07232	>10																0.277668	0.321673	0.234454
rs907598823	11:121323239:A>AG	A	T260197:67:R/RX:frameshift_variant(HC)	T260197:67:R/RX:frameshift_variant(HC)	NA	1	25.7			13674		4972	eas		3146	eas	Differential missingness;Missingness;REVEL/LOF score too low: 0.00	Differential missingness;Missingness	Differential missingness;Missingness	2.84752e-05	4.4983e-05	3.54113e-05	0.0982643	1.11734	7.81	0.0032184	1.00557	>10	0.116701	2.14289	>10																0.285065	0.32958	0.241349
	11:121323239:AG>A	AG	T260197:67:R/X:frameshift_variant(HC)	T260197:67:R/X:frameshift_variant(HC)	NA	1	25.1		0	14724							Differential missingness;Missingness;REVEL/LOF score too low: 0.00	Differential missingness;Missingness	Differential missingness;Missingness	4.57503e-05	4.25232e-05	4.4793e-05	1.12328	0.829802	0.51	0.94658	0.00704625	<0.1	2.05308	0.805157	0.4																0.285065	0.32958	0.241349
rs556756459	11:121323241:G>C	G	T260197:67:R/S:missense_variant	T260197:67:R/S:missense_variant	0.291	0	19.7		0	14724	0.000121898	41018	nfe	0.000123175	32474	nfe	Differential missingness;Missingness;REVEL/LOF score too low: 0.29	Differential missingness;Missingness;REVEL/LOF score too low: 0.29	Differential missingness;Missingness;REVEL/LOF score too low: 0.29	0.000151464	0.000314681	0.000205264	2.92577	3.54025	0.83	3.02563	4.03141	3.08	6.25436	6.84356	1.11	0.342665	0.754609	0.157405			0.781519		2.67 (0.45-15.77)	1.20 (0.32-4.53)							0.257609	0.300354	0.21563
rs556756459	11:121323241:G>T	G	T260197:67:R/S:missense_variant	T260197:67:R/S:missense_variant	0.282	0	19.78		6.79163e-05	14724	2.43795e-05	41018	nfe	3.07939e-05	32474	nfe	Differential missingness;Missingness;REVEL/LOF score too low: 0.28	Differential missingness;Missingness;REVEL/LOF score too low: 0.28	Differential missingness;Missingness;REVEL/LOF score too low: 0.28	9.49795e-05	0.000154406	0.000120892	1.2789	2.77577	1.49	3.03477	0.427931	0.33	4.36651	3.34758	0.78			0.156857			0.532221			0.49 (0.08-3.01)							0.257609	0.300354	0.21563
	11:121323246:C>T	C	T260197:69:A/V:missense_variant	T260197:69:A/V:missense_variant	0.17	0	22.6			14408		16750	amr		14438	amr	Differential missingness;Missingness;REVEL/LOF score too low: 0.17		Differential missingness;Missingness;REVEL/LOF score too low: 0.17	3.35397e-05		1.74569e-05	1.30994	0.121865	<0.1				0.216065	0.897863	4.23																0.274534	0.3156	0.234205
rs753467464	11:121323252:G>A	G	T260197:71:R/H:missense_variant	T260197:71:R/H:missense_variant	0.247	0	21.7			16764		5980	eas		3866	eas	Differential missingness;Missingness;REVEL/LOF score too low: 0.25		Differential missingness;Missingness;REVEL/LOF score too low: 0.25	5.33238e-05		2.80591e-05	0.721054	1.55534	1.48				0.473118	1.31733	2.84																0.256355	0.286184	0.227061
rs372705427	11:121323267:C>T	C	T260197:76:P/L:missense_variant	T260197:76:P/L:missense_variant	0.219	0	22.1		0.000401965	22390	0.000324875	58484	nfe	0.000281617	46162	nfe	Differential missingness;Missingness;REVEL/LOF score too low: 0.22	Differential missingness;Missingness;REVEL/LOF score too low: 0.22	Differential missingness;Missingness;REVEL/LOF score too low: 0.22	0.000182804	0.0004044	0.000271102	2.38457	5.41934	1.56	7.03454	2.03453	0.67	8.59633	8.70266	1.03	0.523287	0.0897066	0.109673	0.239105	0.655227	0.717629	3.63 (0.66-20.06)	0.73 (0.15-3.44)	1.17 (0.40-3.45)							0.252406	0.285931	0.219482
	11:121323272:CG>C	CG	T260197:78:R/X:frameshift_variant(HC)	T260197:78:R/X:frameshift_variant(HC)	NA	1	31		0	23948							Differential missingness;Missingness;REVEL/LOF score too low: 0.00		Differential missingness;Missingness	2.6249e-05		1.66392e-05	0.0625029	1.05807	>10				0.0397742	1.02198	>10																0.261526	0.296306	0.227372
	11:121323299:C>G	C	T260197:87:P/A:missense_variant	T260197:87:P/A:missense_variant	0.221	0	21.1		0	18954							Differential missingness;Missingness;REVEL/LOF score too low: 0.22		Differential missingness;Missingness;REVEL/LOF score too low: 0.22	2.6519e-05		1.70392e-05	0.0597384	1.07236	>10				0.0401284	1.04714	>10																0.279267	0.319142	0.240107
rs767334696	11:121323312:A>G	A	T260197:91:K/R:missense_variant	T260197:91:K/R:missense_variant	0.227	0	22.4			27032		68992	nfe		53260	nfe		Differential missingness;Missingness;REVEL/LOF score too low: 0.23	Differential missingness;Missingness;REVEL/LOF score too low: 0.23		4.51024e-05	1.73456e-05				1.00629	0.00517417	<0.1	1.04631	0.0605111	<0.1																0.294938	0.340714	0.249984
	11:121323314:G>A	G	T260197:92:V/M:missense_variant	T260197:92:V/M:missense_variant	0.268	0	24.2		0	17369								Differential missingness;Missingness;REVEL/LOF score too low: 0.27	Differential missingness;Missingness;REVEL/LOF score too low: 0.27		4.5103e-05	1.75586e-05				1.00639	0.00508541	<0.1	1.05038	0.0700354	<0.1																0.300956	0.350202	0.252594
	11:121340734:C>T	C	T260197:102:H/Y:missense_variant	T260197:102:H/Y:missense_variant	0.422	0	29.1		0	42764								REVEL/LOF score too low: 0.42	REVEL/LOF score too low: 0.42		4.45937e-05	1.56755e-05				1.00001	4.35377e-05	<0.1	1.00016	9.02523e-05	<0.1																0.000219401	0.000379555	6.21234e-05
rs982581946	11:121340744:T>C	T	T260197:105:M/T:missense_variant	T260197:105:M/T:missense_variant	0.313	0	23.9	Uncertain_significance	0.000140292	42768	6.15428e-05	113742	nfe	7.81634e-05	89556	nfe	QC-excluded: VQSR;REVEL/LOF score too low: 0.31	REVEL/LOF score too low: 0.31	REVEL/LOF score too low: 0.31	7.03181e-05	0.000222975	0.000125421	4.11731e-05	3.00184	>10	0.000131072	5.0003	>10	0.000188263	8.00294	>10		1	1			0.867344		385982.84 (738.56-201721320.02)	102489.41 (7626.01-1377402.03)							0.00119104	0.00234059	6.21234e-05
	11:121340770:A>C	A	T260197:114:S/R:missense_variant	T260197:114:S/R:missense_variant	0.443	0	28.3		0	42768								REVEL/LOF score too low: 0.44	REVEL/LOF score too low: 0.44		4.45919e-05	1.56719e-05				1.44703e-05	1	>10	1.75288e-05	1	>10																3.1343e-05	0	6.21234e-05
rs564006388	11:121340776:G>A	G	T260197:116:V/M:missense_variant	T260197:116:V/M:missense_variant	0.277	0	29.8		0	42768	1.75821e-05	113752	nfe	2.23319e-05	89558	nfe	REVEL/LOF score too low: 0.28		REVEL/LOF score too low: 0.28	2.34315e-05		1.56746e-05	0.000158424	1.00013	>10				0.000104991	1.00009	>10																0.000125372	0.000189777	6.21234e-05
rs749389644	11:121340782:G>A	G	T260197:118:V/M:missense_variant	T260197:118:V/M:missense_variant	0.309	0	29.3		2.3382e-05	42768	3.26627e-05	30616	sas	3.26712e-05	30608	sas	REVEL/LOF score too low: 0.31		REVEL/LOF score too low: 0.31	4.68651e-05		3.13509e-05	1.00042	1.00025	0.69				1.00027	1.00023	1.02																0.000125372	0.000189777	6.21234e-05
rs775517202	11:121340794:C>G	C	T260197:122:R/G:missense_variant	T260197:122:R/G:missense_variant	0.398	0	25.6		2.3382e-05	42768	3.51642e-05	113752	nfe	4.46648e-05	89556	nfe	REVEL/LOF score too low: 0.40		REVEL/LOF score too low: 0.40	2.34257e-05		1.56732e-05	3.87503e-05	1	>10				3.40044e-05	1.00007	>10																3.1343e-05	0	6.21234e-05
rs775517202	11:121340794:C>T	C	T260197:122:R/*:stop_gained(HC)	T260197:122:R/*:stop_gained(HC)	NA	1	36		0	42768	2.89084e-05	34592	amr	3.27611e-05	30524	amr	REVEL/LOF score too low: 0.00			2.34278e-05		1.56741e-05	3.87538e-05	1.00009	>10				3.40064e-05	1.00013	>10																3.1343e-05	0	6.21234e-05
	11:121340802:C>A	C	T260197:124:S/R:missense_variant	T260197:124:S/R:missense_variant	0.204	0	25.6		0	42768							REVEL/LOF score too low: 0.20		REVEL/LOF score too low: 0.20	2.34258e-05		1.56727e-05	2.75031e-05	1.00002	>10				2.66164e-05	1.00005	>10																6.26861e-05	6.32591e-05	6.21234e-05
	11:121340802:C>G	C	T260197:124:S/R:missense_variant	T260197:124:S/R:missense_variant	0.204	0	25.9		0	42768							REVEL/LOF score too low: 0.20		REVEL/LOF score too low: 0.20	2.34258e-05		1.56727e-05	2.75031e-05	1.00002	>10				2.66164e-05	1.00005	>10																6.26861e-05	6.32591e-05	6.21234e-05
	11:121348834:T>G	T	T260197:137:V/G:missense_variant	T260197:137:V/G:missense_variant	0.575	0	24.7		0	42755							Differential missingness		Differential missingness	2.38647e-05		1.58583e-05	2.57325e-05	1.01876	>10				1.7138e-05	1.0119	>10																0.0132268	0.0265688	0.000124247
	11:121348837:C>T	C	T260197:138:S/F:missense_variant	T260197:138:S/F:missense_variant	0.567	0	23.8		0	42749							Differential missingness		Differential missingness	2.38571e-05		1.58604e-05	2.37289e-05	1.01843	>10				0.0002382	1.01181	>10																0.0128193	0.025873	0
rs140888526	11:121348842:G>A	G	T260197:140:D/N:missense_variant	T260197:140:D/N:missense_variant	0.404	0	25.3		0.000654818	42760	0.000606615	113746	nfe	0.000647784	89536	nfe	Differential missingness;REVEL/LOF score too low: 0.40	Differential missingness;REVEL/LOF score too low: 0.40	Differential missingness;REVEL/LOF score too low: 0.40	0.000716648	0.000580194	0.000682901	8.002	22.5917	1.94	10.0096	3.00182	0.69	18.0115	25.5644	1.45	0.42645	0.0485634	0.127218	0.0862048	0.819929	0.232669	2.06 (0.96-4.38)	0.54 (0.15-2.00)	1.48 (0.78-2.78)							0.0128507	0.0259362	0
	11:121348846:A>G	A	T260197:141:Y/C:missense_variant	T260197:141:Y/C:missense_variant	0.556	0	27.9		0	42756							Differential missingness		Differential missingness	2.38564e-05		1.58559e-05	4.55238e-06	1.01842	>10				5.228e-05	1.01172	>10																0.0128193	0.025873	0
rs201798962	11:121348939:C>T	C	T260197:172:A/V:missense_variant	T260197:172:A/V:missense_variant	0.104	0	24.2		0	42724	0.000424837	30600	sas	0.000424948	30592	sas	REVEL/LOF score too low: 0.10	REVEL/LOF score too low: 0.10	REVEL/LOF score too low: 0.10	2.34683e-05	0.000133784	6.27824e-05	0.000494227	1.00137	>10	3.00001	0.000221578	<0.1	3.00158	1.00457	0.34																0.0015985	0.00240385	0.000807604
rs546537917	11:121348950:C>T	C	T260197:176:R/W:missense_variant&splice_region_variant	T260197:176:R/W:missense_variant&splice_region_variant	0.315	0	33		2.34082e-05	42720	4.40226e-05	113578	nfe	4.47277e-05	89430	nfe	REVEL/LOF score too low: 0.32	REVEL/LOF score too low: 0.32	REVEL/LOF score too low: 0.32	2.34866e-05	4.45955e-05	3.13967e-05	1.00059	0.00205312	<0.1	6.72766e-05	1.00003	>10	1.00071	1.00271	1.02																0.00297759	0.00518725	0.000807604
	11:121358739:A>G	A	T260197:::splice_acceptor_variant(HC)	T260197:::splice_acceptor_variant(HC)	NA	1	36		0	7493										2.34301e-05		1.56744e-05	4.43268e-05	1.00019	>10				3.55979e-05	1.00015	>10																0.000501489	0.000948887	6.21234e-05
rs376227818	11:121358784:T>C	T	T260197:191:F/S:missense_variant	T260197:191:F/S:missense_variant	0.177	0	21.6		9.35279e-05	42768	7.03334e-05	113744	nfe	6.69972e-05	89556	nfe	REVEL/LOF score too low: 0.18		REVEL/LOF score too low: 0.18	9.36998e-05		6.26873e-05	3.00001	1.00004	0.23				3.00001	1.00007	0.34																0	0	0
rs553081304	11:121358826:G>A	G	T260197:205:R/Q:missense_variant	T260197:205:R/Q:missense_variant	0.095	0	22.9		9.35279e-05	42768	6.15157e-05	16256	afr	6.16599e-05	16218	afr	REVEL/LOF score too low: 0.10		REVEL/LOF score too low: 0.10	4.6857e-05		3.13475e-05	4.09213e-05	2.00028	>10				8.83274e-05	2.0002	>10																0	0	0
	11:121358868:T>C	T	T260197:219:L/P:missense_variant	T260197:219:L/P:missense_variant	0.39	0	27.4		2.3382e-05	42768	1.7605e-05	113604	nfe	2.23364e-05	89540	nfe	REVEL/LOF score too low: 0.39		REVEL/LOF score too low: 0.39	2.34263e-05		1.56727e-05	1.23191e-05	1.00006	>10				8.86139e-06	1.00006	>10																9.40291e-05	0.000189777	0
rs757073091	11:121358882:A>G	A	T260197:224:R/G:missense_variant	T260197:224:R/G:missense_variant	0.097	0	15.08		0	42756	0.000163388	30602	sas	0.000163431	30594	sas	REVEL/LOF score too low: 0.10		REVEL/LOF score too low: 0.10	2.34434e-05		1.56804e-05	0.000226085	1.00057	>10				0.000182648	1.00038	>10																0.000250744	0.000442814	6.21234e-05
rs931608727	11:121360759:A>G	A	T260197:233:K/R:missense_variant	T260197:233:K/R:missense_variant	0.065	0	22.6		0	42766							REVEL/LOF score too low: 0.07		REVEL/LOF score too low: 0.07	2.34258e-05		1.56729e-05	1.00002	2.87535e-05	<0.1				1	8.31715e-05	<0.1																0.000125372	0.000126518	0.000124247
rs1051430452	11:121360768:A>G	A	T260197:236:D/G:missense_variant	T260197:236:D/G:missense_variant	0.688	0	31		2.3382e-05	42768	8.79322e-06	113724	nfe	1.11677e-05	89544	nfe				4.68524e-05		1.56726e-05	5.94968e-05	2.00007	>10				9.36361e-06	1.00006	>10																0.000125372	0.000126518	0.000124247
	11:121360797:GA>G	GA	T260197:246:E/X:frameshift_variant(HC)	T260197:246:E/X:frameshift_variant(HC)	NA	1	33		0	42755										2.34275e-05		1.56741e-05	5.37304e-05	1.00007	>10				3.46067e-05	1.00013	>10																0.000250744	0.000506073	0
	11:121367575:CA>C	CA	T260197:::splice_acceptor_variant(HC)	T260197:::splice_acceptor_variant(HC)	NA	1	32		2.45664e-05	40706	9.68973e-06	103202	nfe	1.24916e-05	80054	nfe	Differential missingness		Differential missingness	2.58271e-05		1.70782e-05	0.0181222	1.08444	>10				0.0283132	1.06144	>10																0.0965052	0.164157	0.0300677
	11:121367604:A>G	A	T260197:262:N/S:missense_variant	T260197:262:N/S:missense_variant	0.058	0	16.7		0	41468							REVEL/LOF score too low: 0.06		REVEL/LOF score too low: 0.06	2.35082e-05		1.57093e-05	0.00066666	1.0029	>10				0.000430903	1.00198	>10																0.00551638	0.00986842	0.00124247
	11:121367615:A>G	A	T260197:266:I/V:missense_variant	T260197:266:I/V:missense_variant	0.231	0	0.322		0	40974								REVEL/LOF score too low: 0.23	REVEL/LOF score too low: 0.23		4.45941e-05	1.56844e-05				1.00001	5.53989e-05	<0.1	1.00011	0.000714579	<0.1																0.00172387	0.0030997	0.00037274
	11:121367621:C>T	C	T260197:268:R/*:stop_gained(HC)	T260197:268:R/*:stop_gained(HC)	NA	1	36		0	42768	2.89419e-05	34552	amr	3.28019e-05	30486	amr				4.69073e-05		3.13711e-05	0.000163923	2.00231	>10				0.000196161	2.00159	>10																0.00147312	0.00272014	0.000248494
rs117260922	11:121367627:G>A	G	T260197:270:E/K:missense_variant	T260197:270:E/K:missense_variant	0.31	0	31		0.0187757	42768	0.0196137	113696	nfe	0.0196457	89536	nfe	POPMAF is too high: 0.021 in ADES, 0.020 in GNOMAD-NONNEURO in nfe;MAF is too high: 0.021 in ADES, 0.019 in GNOMAD;REVEL/LOF score too low: 0.31	POPMAF is too high: 0.020 in ADES, 0.020 in GNOMAD-NONNEURO in nfe;MAF is too high: 0.020 in ADES, 0.019 in GNOMAD;REVEL/LOF score too low: 0.31	POPMAF is too high: 0.020 in ADES, 0.020 in GNOMAD-NONNEURO in nfe;MAF is too high: 0.020 in ADES, 0.019 in GNOMAD;REVEL/LOF score too low: 0.31	0.0207687	0.0199455	0.0204647	355.121	531.495	1.03	314.151	133.146	0.98	649.227	656.625	1.03	1.62244e-10	6.96791e-09	1.78459e-16	0.715595	0.860707	0.924598	1.03 (0.89-1.18)	0.88 (0.71-1.11)	0.99 (0.89-1.12)							0.000376117	0.000506073	0.000248494
	11:121367654:C>T	C	T260197:279:R/*:stop_gained(HC)	T260197:279:R/*:stop_gained(HC)	NA	1	36		0	42766	2.63852e-05	113700	nfe	3.35053e-05	89538	nfe				2.34268e-05	4.46046e-05	3.13496e-05	1.86462e-05	1.00007	>10	0.000115829	1.00019	>10	0.000138859	2.00028	>10																0.000250744	0.000379555	0.000124247
rs759248112	11:121367663:G>A	G	T260197:282:D/N:missense_variant	T260197:282:D/N:missense_variant	0.235	0	25.2		0	42768	2.6381e-05	113718	nfe	2.23359e-05	89542	nfe	REVEL/LOF score too low: 0.23	REVEL/LOF score too low: 0.23	REVEL/LOF score too low: 0.23	2.34597e-05	4.45998e-05	3.1376e-05	0.00143902	1.00006	>10	1.00012	7.14355e-05	<0.1	1.00196	1.00015	1.02																0.000282087	0.000379555	0.00018637
	11:121367668:C>A	C	T260197:283:F/L:missense_variant	T260197:283:F/L:missense_variant	0.265	0	23.6		0	42765							REVEL/LOF score too low: 0.27		REVEL/LOF score too low: 0.27	2.34278e-05		1.56741e-05	6.88014e-05	1.00006	>10				4.53749e-05	1.00012	>10																0.000219401	0.000316296	0.000124247
	11:121367669:T>G	T	T260197:284:F/V:missense_variant	T260197:284:F/V:missense_variant	0.416	0	26.5		0	42765								REVEL/LOF score too low: 0.42	REVEL/LOF score too low: 0.42		4.45921e-05	1.56734e-05				1	1.8921e-05	<0.1	1.00001	0.000107769	<0.1																0.000219401	0.000316296	0.000124247
rs767203396	11:121367678:C>T	C	T260197:287:R/W:missense_variant	T260197:287:R/W:missense_variant	0.053	0	23.4		0	42764	6.15157e-05	16256	afr	6.16599e-05	16218	afr	REVEL/LOF score too low: 0.05		REVEL/LOF score too low: 0.05	4.68575e-05		3.13492e-05	0.000157051	2.00019	>10				9.99834e-05	2.00029	>10																0.000282087	0.000442814	0.000124247
rs777465569	11:121367699:C>T	C	T260197:294:L/F:missense_variant	T260197:294:L/F:missense_variant	0.434	0	24.5		2.33852e-05	42762	8.79616e-06	113686	nfe	1.11717e-05	89512	nfe		REVEL/LOF score too low: 0.43	REVEL/LOF score too low: 0.43		4.4606e-05	2.17297e-05				0.0001003	1.00023	>10	0.000163794	1.38641	>10																0.000438803	0.000759109	0.000124247
rs372363423	11:121367726:C>T	C	T260197:303:R/W:missense_variant	T260197:303:R/W:missense_variant	0.249	0	32		7.01689e-05	42754	8.79631e-05	113684	nfe	7.8207e-05	89506	nfe	Differential missingness;REVEL/LOF score too low: 0.25	REVEL/LOF score too low: 0.25	REVEL/LOF score too low: 0.25	9.38337e-05	8.91988e-05	7.84639e-05	1.00206	3.0037	2.06	1.00001	1.00036	2.31	2.00224	3.00454	1.53			0.513674			0.230503			3.08 (0.48-19.70)							0.00310296	0.0055668	0.000683357
	11:121367754:T>C	T	T260197:312:V/A:missense_variant	T260197:312:V/A:missense_variant	0.259	0	16.26		0	42556							REVEL/LOF score too low: 0.26		REVEL/LOF score too low: 0.26	2.34844e-05		1.56991e-05	0.00082988	1.00172	>10				0.000579985	1.00118	>10																0.00579846	0.00841346	0.00323042
	11:121383712:C>T	C	T260197:314:H/Y:missense_variant&splice_region_variant	T260197:314:H/Y:missense_variant&splice_region_variant	0.238	0	24.1		0	42642							REVEL/LOF score too low: 0.24		Differential missingness;REVEL/LOF score too low: 0.24	2.3479e-05		1.56941e-05	1.00029	0.00202911	<0.1				1.00018	0.00125817	<0.1																0.00777308	0.0135374	0.00211219
rs780440355	11:121383713:A>T	A	T260197:314:H/L:missense_variant&splice_region_variant	T260197:314:H/L:missense_variant&splice_region_variant	0.374	0	17.08		0	42768	8.79941e-06	113644	nfe	1.11694e-05	89530	nfe	REVEL/LOF score too low: 0.37		REVEL/LOF score too low: 0.37	4.69715e-05		3.13962e-05	2.00086	0.00435238	<0.1				2.00052	0.00287264	<0.1																0.00774173	0.0134742	0.00211219
rs541387363	11:121383742:G>C	G	T260197:324:V/L:missense_variant	T260197:324:V/L:missense_variant	0.258	0	23.2		2.3382e-05	42768	5.27491e-05	113746	nfe	4.46688e-05	89548	nfe	REVEL/LOF score too low: 0.26	REVEL/LOF score too low: 0.26	REVEL/LOF score too low: 0.26	9.37225e-05	4.45988e-05	7.83706e-05	2.00049	2.00052	0.69	1.00016	1.23373e-05	<0.1	3.00054	2.00028	0.68			0.193226			0.885258			1.15 (0.18-7.34)							0.000219401	0.000442814	0
rs772110877	11:121383766:C>T	C	T260197:332:R/W:missense_variant	T260197:332:R/W:missense_variant	0.615	0	29.7		2.3382e-05	42768	8.67253e-05	34592	amr	9.82833e-05	30524	amr				2.34273e-05		1.56723e-05	9.07022e-06	1.0001	>10				9.95148e-06	1.00004	>10																3.1343e-05	6.32591e-05	0
	11:121383803:A>C	A	T260197:344:H/P:missense_variant	T260197:344:H/P:missense_variant	0.277	0	24.5		2.3382e-05	42768	8.79183e-06	113742	nfe	1.11677e-05	89544	nfe	QC-excluded: VQSR;REVEL/LOF score too low: 0.28		REVEL/LOF score too low: 0.28	2.34272e-05		1.56726e-05	1.00003	7.59571e-05	<0.1				1.00002	4.93992e-05	<0.1																0.00031343	0.000379555	0.000248494
	11:121384870:A>G	A	T260197:351:I/V:missense_variant	T260197:351:I/V:missense_variant	0.097	0	19.92		0	42477							Differential missingness;REVEL/LOF score too low: 0.10		Differential missingness;REVEL/LOF score too low: 0.10	2.34935e-05		1.57009e-05	0.000345472	1.00259	>10				0.000220072	1.00165	>10																0.00680144	0.012209	0.00149096
	11:121384896:G>GT	G	T260197:359-360:-/X:frameshift_variant(HC)	T260197:359-360:-/X:frameshift_variant(HC)	NA	1	33		0	42749										2.3439e-05		1.56778e-05	0.00011155	1.0005	>10				7.30251e-05	1.00032	>10																0.00115969	0.00208755	0.000248494
rs1052164867	11:121384918:A>G	A	T260197:367:N/D:missense_variant	T260197:367:N/D:missense_variant	0.074	0	18.78		2.33842e-05	42764	8.79306e-06	113726	nfe	1.11677e-05	89544	nfe	REVEL/LOF score too low: 0.07	REVEL/LOF score too low: 0.07	REVEL/LOF score too low: 0.07	2.34291e-05	4.45992e-05	3.13515e-05	1.00001	0.000176361	<0.1	1.00009	9.62214e-05	<0.1	2.00011	0.000433946	<0.1																0.000564175	0.00101215	0.000124247
	11:121384922:A>G	A	T260197:368:N/S:missense_variant	T260197:368:N/S:missense_variant	0.147	0	22.6		0	42763								REVEL/LOF score too low: 0.15	REVEL/LOF score too low: 0.15		4.45937e-05	1.56737e-05				1.00003	2.96363e-05	<0.1	1.00003	0.000105844	<0.1																0.000564175	0.00101215	0.000124247
rs548615007	11:121384924:C>T	C	T260197:369:R/C:missense_variant	T260197:369:R/C:missense_variant	0.066	0	22.8		2.33852e-05	42762	0.000130651	30616	sas	0.000130685	30608	sas	REVEL/LOF score too low: 0.07		REVEL/LOF score too low: 0.07	2.34255e-05		1.56725e-05	2.80562e-05	1.00001	>10				3.78795e-05	1.00002	>10																9.40291e-05	6.32591e-05	0.000124247
rs772660461	11:121384925:G>A	G	T260197:369:R/H:missense_variant	T260197:369:R/H:missense_variant	0.08	0	22.9		2.33863e-05	42760	0.000293964	30616	sas	0.000294041	30608	sas	REVEL/LOF score too low: 0.08		REVEL/LOF score too low: 0.08	2.34263e-05		1.56754e-05	2.71464e-05	1.00004	>10				0.000113339	1.00013	>10																0.000125372	0.000126518	0.000124247
rs150609294	11:121384931:A>C	A	T260197:371:N/T:missense_variant	T260197:371:N/T:missense_variant	0.297	0	25.3	Likely_benign	0.0018005	42766	0.00203978	113738	nfe	0.00205476	89548	nfe	REVEL/LOF score too low: 0.30	REVEL/LOF score too low: 0.30	REVEL/LOF score too low: 0.30	0.00166326	0.00222963	0.00180233	33.0043	38.0003	0.79	36.0001	14.0016	0.9	65.0045	50.002	0.78	0.00020081	0.00389556	2.09643e-06	0.761428	0.287574	0.676672	0.93 (0.57-1.52)	0.83 (0.42-1.61)	0.92 (0.62-1.36)	addition	0.673308			0.676672	0.992549	6.26861e-05	6.32591e-05	6.21234e-05
	11:121384965:C>A	C	T260197:382:F/L:missense_variant	T260197:382:F/L:missense_variant	0.504	0	24.5		0	42762										2.34277e-05		1.56733e-05	3.41016e-05	1.0001	>10				5.03943e-05	1.00006	>10																0.000125372	0.000126518	0.000124247
rs374928025	11:121384984:G>A	G	T260197:389:V/M:missense_variant	T260197:389:V/M:missense_variant	0.248	0	25.3		0	42756	1.75895e-05	113704	nfe	1.11702e-05	89524	nfe	REVEL/LOF score too low: 0.25		REVEL/LOF score too low: 0.25	4.68594e-05		3.13482e-05	1.00037	1.00005	0.69				1.00027	1.00006	1.02																0.000219401	0.000189777	0.000248494
rs139710266	11:121384991:A>G	A	T260197:391:Y/C:missense_variant	T260197:391:Y/C:missense_variant	0.477	0	25.5		2.33907e-05	42752	6.15309e-05	16252	afr	6.16751e-05	16214	afr	VBD-tech: 32.80;VBD-tech-low: 32.80;REVEL/LOF score too low: 0.48	REVEL/LOF score too low: 0.48	REVEL/LOF score too low: 0.48	0.000187425	0.000178381	0.00018808	0.000411585	8.00077	>10	0.000344678	4.00002	>10	0.000694824	12.0007	>10	1		1	0.873171		0.893326	52019.88 (2664.11-1015748.79)		185191.72 (4853.96-7065562.42)							0.00031343	0.000253036	0.00037274
rs149883151	11:121385011:G>A	G	T260197:398:G/S:missense_variant	T260197:398:G/S:missense_variant	0.242	0	25.9		0	42676	6.16219e-05	16228	afr	6.17589e-05	16192	afr	REVEL/LOF score too low: 0.24	REVEL/LOF score too low: 0.24	REVEL/LOF score too low: 0.24	2.34471e-05	8.91868e-05	4.70479e-05	0.00039397	1.00056	>10	2.00007	3.34641e-05	<0.1	2.00084	1.00129	0.51																0.00172387	0.00259362	0.000869727
rs149883151	11:121385011:G>T	G	T260197:398:G/C:missense_variant	T260197:398:G/C:missense_variant	0.246	0	32		0	40042								REVEL/LOF score too low: 0.25	REVEL/LOF score too low: 0.25		4.45926e-05	1.56826e-05				1.00002	1.11544e-05	<0.1	1.00028	0.000430399	<0.1																0.00172387	0.00259362	0.000869727
	11:121385032:T>G	T	T260197:::splice_donor_variant(HC)	T260197:::splice_donor_variant(HC)	NA	1	35		0	37185										2.35205e-05		1.57129e-05	0.000827062	1.00326	>10				0.000545985	1.00209	>10																0.00852531	0.0135374	0.00360316
	11:121391382:C>A	C	T260197:410:P/T:missense_variant	T260197:410:P/T:missense_variant	0.485	0	24			40154							Differential missingness;REVEL/LOF score too low: 0.48		Differential missingness;REVEL/LOF score too low: 0.48	2.40024e-05		1.59483e-05	0.004305	1.02036	>10				0.0030823	1.01458	>10																0.0785143	0.128669	0.0292601
	11:121391383:C>T	C	T260197:410:P/L:missense_variant	T260197:410:P/L:missense_variant	0.705	0	30		2.4914e-05	40138	9.56608e-06	104536	nfe	1.22489e-05	81640	nfe	Differential missingness	Differential missingness	Differential missingness	2.40023e-05	4.46062e-05	3.18335e-05	0.00468229	1.01998	>10	0.000172049	1.00017	>10	0.00587309	2.02542	>10																0.0777934	0.127467	0.0290116
	11:121391399:C>A	C	T260197:415:H/Q:missense_variant	T260197:415:H/Q:missense_variant	0.678	0	23.2		0	40181								Differential missingness	Differential missingness		4.45965e-05	1.58672e-05				1.00004	7.77442e-05	<0.1	1.00215	0.01034	<0.1																0.060304	0.0973558	0.0239175
rs144585461	11:121391400:C>G	C	T260197:416:R/G:missense_variant	T260197:416:R/G:missense_variant	0.57	0	26		0	40880	3.55796e-05	28106	amr	4.06405e-05	24606	amr	Differential missingness		Differential missingness	2.38836e-05		1.58655e-05	0.00362646	1.01597	>10				0.0021897	1.01019	>10																0.0599906	0.0968497	0.0237933
rs377550239	11:121391401:G>A	G	T260197:416:R/Q:missense_variant	T260197:416:R/Q:missense_variant	0.468	0	31	Likely_benign	7.30994e-05	41040	6.47249e-05	108150	nfe	8.26154e-05	84730	nfe	Differential missingness;REVEL/LOF score too low: 0.47	Differential missingness;REVEL/LOF score too low: 0.47	Differential missingness;REVEL/LOF score too low: 0.47	2.41772e-05	0.000133802	4.81482e-05	1.00513	0.0269922	<0.1	2.00019	1.00045	1.16	2.01145	1.06088	0.54																0.0578593	0.0928644	0.0234826
rs377550239	11:121391401:G>T	G	T260197:416:R/L:missense_variant	T260197:416:R/L:missense_variant	0.689	0	32		0	41040	9.24642e-06	108150	nfe				Differential missingness		Differential missingness	4.80426e-05		3.18047e-05	0.0105629	2.04038	>10				0.00585398	2.0236	>10																0.0578593	0.0928644	0.0234826
	11:121391406:G>T	G	T260197:418:E/*:stop_gained(HC)	T260197:418:E/*:stop_gained(HC)	NA	1	38		0	42220								Differential missingness	Differential missingness		4.45969e-05	1.59496e-05				1.00003	9.75703e-05	<0.1	1.00237	0.0153775	<0.1																0.053628	0.0856528	0.022178
rs773908330	11:121391427:A>G	A	T260197:425:I/V:missense_variant	T260197:425:I/V:missense_variant	0.112	0	19.05		0	42502	6.07386e-05	32928	amr	6.90512e-05	28964	amr		REVEL/LOF score too low: 0.11	REVEL/LOF score too low: 0.11		4.45969e-05	1.57659e-05				1.00007	6.02044e-05	<0.1	1.00132	0.00470502	<0.1																0.0171133	0.0200531	0.0142263
rs745375493	11:121391437:T>C	T	T260197:428:L/P:missense_variant	T260197:428:L/P:missense_variant	0.405	0	25.7		2.3439e-05	42664	8.82239e-06	113348	nfe	1.1201e-05	89278	nfe	Differential missingness;REVEL/LOF score too low: 0.41		REVEL/LOF score too low: 0.41	2.36234e-05		1.57537e-05	0.00251735	1.00597	>10				0.00136865	1.00388	>10																0.0149193	0.0156883	0.0141641
rs762172044	11:121391497:G>A	G	T260197:448:G/E:missense_variant	T260197:448:G/E:missense_variant	0.667	0	28.3		2.34302e-05	42680	2.95438e-05	33848	amr	1.12123e-05	89188	nfe					4.45955e-05	1.57465e-05				8.1487e-05	1.00002	>10	0.00246232	1.00232	>10																0.0147626	0.0101215	0.0193204
	11:121391518:C>G	C	T260197:455:A/G:missense_variant	T260197:455:A/G:missense_variant	0.194	0	23.1		0	42601							Differential missingness;REVEL/LOF score too low: 0.19		REVEL/LOF score too low: 0.19	2.35891e-05		1.56893e-05	1.00353	0.00348583	<0.1				0.99878	0.00235262	<0.1																0.0181476	0.0148026	0.0214326
rs183081520	11:121391530:C>A	C	T260197:459:T/K:missense_variant	T260197:459:T/K:missense_variant	0.118	0	22.9		9.50435e-05	42086	9.05207e-05	110472	nfe	0.000115279	86746	nfe	Differential missingness;REVEL/LOF score too low: 0.12	REVEL/LOF score too low: 0.12	REVEL/LOF score too low: 0.12	0.000142928	0.000267666	0.000190064	1.06554	5.03605	3.25	5.00083	1.00184	0.46	6.07659	6.05138	1.01	0.801116	0.107546	0.157405	0.146074	0.660327	0.329312	4.96 (0.86-28.58)	0.67 (0.10-4.54)	1.78 (0.53-5.93)							0.0194327	0.0168902	0.0219296
rs183081520	11:121391530:C>T	C	T260197:459:T/M:missense_variant	T260197:459:T/M:missense_variant	0.2	0	25.8	Likely_benign	4.75217e-05	42086	0.00226186	30948	amr	0.00251945	26990	amr	Differential missingness;REVEL/LOF score too low: 0.20		REVEL/LOF score too low: 0.20	4.75084e-05		3.15953e-05	0.0161497	2.01198	>10				0.00820536	2.00789	>10																0.0194327	0.0168902	0.0219296
	11:121391554:G>A	G	T260197:467:C/Y:missense_variant	T260197:467:C/Y:missense_variant	0.83	0	29.2		0	37241										2.3949e-05		1.5879e-05	0.0100953	1.01229	>10				0.00532825	1.00791	>10																0.0359191	0.0455466	0.0264646
	11:121393308:G>C	G	T260197:473:C/S:missense_variant	T260197:473:C/S:missense_variant	0.674	0	27.3		0	42763										2.34317e-05		1.56742e-05	0.000154355	1.00015	>10				0.000104133	1.00006	>10																0.000282087	0.000379555	0.00018637
	11:121393311:C>G	C	T260197:474:S/C:missense_variant	T260197:474:S/C:missense_variant	0.614	0	29.3		0	42763										2.34293e-05		1.5674e-05	1.0001	9.99797e-05	<0.1				1.0001	6.2828e-05	<0.1																0.000219401	0.000316296	0.000124247
	11:121393317:A>G	A	T260197:476:H/R:missense_variant	T260197:476:H/R:missense_variant	0.558	0	23.4		0	42759											4.45925e-05	1.56754e-05				3.08565e-05	1	>10	3.35608e-05	1.00021	>10																0.00147312	0.00284666	0.000124247
rs751192763	11:121393328:C>T	C	T260197:480:R/C:missense_variant	T260197:480:R/C:missense_variant	0.237	0	32		0	42768	9.7988e-05	30616	sas	9.80136e-05	30608	sas		REVEL/LOF score too low: 0.24	REVEL/LOF score too low: 0.24		4.45921e-05	1.56774e-05				2.25007e-05	1	>10	6.0297e-05	1.00032	>10																0.00156715	0.00303644	0.000124247
	11:121393329:G>C	G	T260197:480:R/P:missense_variant	T260197:480:R/P:missense_variant	0.49	0	29.9		0	42761							Differential missingness;REVEL/LOF score too low: 0.49		Differential missingness;REVEL/LOF score too low: 0.49	2.35961e-05		1.57457e-05	1.00006	0.00725188	<0.1				1.00011	0.00462047	<0.1																0.00388654	0.00771761	0.000124247
	11:121393352:C>T	C	T260197:488:Q/*:stop_gained(HC)	T260197:488:Q/*:stop_gained(HC)	NA	1	42		0	42768											8.91836e-05	3.13549e-05				3.00646e-05	2	>10	5.14646e-05	2.0007	>10																0.00178655	0.00341599	0.00018637
rs139768032	11:121393358:C>T	C	T260197:490:R/W:missense_variant	T260197:490:R/W:missense_variant	0.289	0	32		2.3382e-05	42768	0.000163097	18394	eas	0.000223614	13416	eas	REVEL/LOF score too low: 0.29		REVEL/LOF score too low: 0.29	2.34307e-05		1.56747e-05	1.00011	0.000144811	<0.1				1.00011	9.15264e-05	<0.1																9.40291e-05	0	0.00018637
rs145195996	11:121393359:G>A	G	T260197:490:R/Q:missense_variant	T260197:490:R/Q:missense_variant	0.26	0	29.2		2.3382e-05	42768	6.15157e-05	16256	afr	6.16599e-05	16218	afr	REVEL/LOF score too low: 0.26		REVEL/LOF score too low: 0.26	9.37181e-05		6.26978e-05	0.00055875	4.00027	>10				0.000489397	4.00026	>10																9.40291e-05	0	0.00018637
	11:121393370:A>T	A	T260197:494:I/F:missense_variant	T260197:494:I/F:missense_variant	0.404	0	26.1		2.3382e-05	42768	8.79121e-06	113750	nfe	1.11664e-05	89554	nfe	REVEL/LOF score too low: 0.40		REVEL/LOF score too low: 0.40	2.34269e-05		1.56737e-05	6.63032e-05	1.00003	>10				0.000113325	1.00002	>10																0.000188058	0.000126518	0.000248494
rs764032259	11:121393386:C>G	C	T260197:499:S/W:missense_variant	T260197:499:S/W:missense_variant	0.59	0	32		0	42768										2.34338e-05		1.56765e-05	0.000263001	1.00013	>10				0.000233066	1.00008	>10																0.000564175	0.000442814	0.000683357
rs764032259	11:121393386:C>T	C	T260197:499:S/L:missense_variant	T260197:499:S/L:missense_variant	0.526	0	29.9		2.3382e-05	42768	8.79105e-06	113752	nfe	1.11664e-05	89554	nfe				2.34338e-05		1.56765e-05	0.000263001	1.00013	>10				0.000233066	1.00008	>10																0.000564175	0.000442814	0.000683357
rs368229596	11:121393397:C>A	C	T260197:503:L/I:missense_variant	T260197:503:L/I:missense_variant	0.233	0	24.1		4.67639e-05	42768	4.39537e-05	113756	nfe	3.34993e-05	89554	nfe	REVEL/LOF score too low: 0.23	REVEL/LOF score too low: 0.23	REVEL/LOF score too low: 0.23	2.34329e-05	4.45948e-05	3.13504e-05	0.00015935	1.00019	>10	7.08556e-05	1.00001	>10	0.000273266	2.0002	>10																0.000814919	0.000506073	0.00111822
	11:121393628:C>A	C	T260197:509:S/*:stop_gained(HC)	T260197:509:S/*:stop_gained(HC)	NA	1	42		0	42768										2.3436e-05		1.56763e-05	1.32772e-05	1.00047	>10				6.801e-06	1.0003	>10																0.00141044	0.00272014	0.000124247
	11:121393633:G>C	G	T260197:511:G/R:missense_variant	T260197:511:G/R:missense_variant	0.809	0	29		0	42768										2.34349e-05		1.56754e-05	5.39437e-05	1.00038	>10				3.62574e-05	1.00021	>10																0.00141044	0.00272014	0.000124247
	11:121393638:G>T	G	T260197:512:K/N:missense_variant	T260197:512:K/N:missense_variant	0.036	0	23.3		0	42768								REVEL/LOF score too low: 0.04	REVEL/LOF score too low: 0.04		4.45912e-05	1.56766e-05				1.84069e-06	1	>10	5.07683e-05	1.00028	>10																0.00137909	0.00265688	0.000124247
	11:121393642:T>G	T	T260197:514:L/V:missense_variant	T260197:514:L/V:missense_variant	0.087	0	22.1		0	42768							REVEL/LOF score too low: 0.09		REVEL/LOF score too low: 0.09	2.34361e-05		1.56764e-05	5.51031e-05	1.00043	>10				3.70212e-05	1.00028	>10																0.00137909	0.00265688	0.000124247
rs757312764	11:121393660:G>A	G	T260197:520:V/M:missense_variant	T260197:520:V/M:missense_variant	0.17	0	24.6		0	42768	3.26627e-05	30616	sas	3.26712e-05	30608	sas	REVEL/LOF score too low: 0.17	REVEL/LOF score too low: 0.17	REVEL/LOF score too low: 0.17	4.6861e-05	4.45918e-05	4.70223e-05	1.00045	1.00005	0.69	1.00001	4.04408e-06	<0.1	2.00044	1.00005	0.51																9.40291e-05	0	0.00018637
rs2298813	11:121393684:G>A	G	T260197:528:A/T:missense_variant	T260197:528:A/T:missense_variant	0.112	0	25.5		0.0482159	42766	0.121613	18378	eas	0.124683	13402	eas	POPMAF is too high: 0.049 in ADES, 0.125 in GNOMAD-NONNEURO in eas;MAF is too high: 0.049 in ADES, 0.048 in GNOMAD;REVEL/LOF score too low: 0.11	POPMAF is too high: 0.043 in ADES, 0.125 in GNOMAD-NONNEURO in eas;MAF is too high: 0.043 in ADES, 0.048 in GNOMAD;REVEL/LOF score too low: 0.11	POPMAF is too high: 0.046 in ADES, 0.125 in GNOMAD-NONNEURO in eas;MAF is too high: 0.046 in ADES, 0.048 in GNOMAD;REVEL/LOF score too low: 0.11	0.0486346	0.0432556	0.0464533	803.736	1272.48	1.09	650.01	320.04	1.15	1400.72	1563.47	1.14	1.21364e-10	4.75812e-08	2.51632e-15	0.00253674	0.140452	0.00119874	1.16 (1.05-1.27)	1.09 (0.93-1.27)	1.14 (1.05-1.23)							0.000532832	0.000442814	0.000621234
	11:121403204:G>A	G	T260197:543:G/E:missense_variant	T260197:543:G/E:missense_variant	0.45	0	25.8		0	42764							REVEL/LOF score too low: 0.45		REVEL/LOF score too low: 0.45	2.34252e-05		1.56717e-05	8.2465e-06	1.00001	>10				5.28519e-06	1	>10																9.40291e-05	0.000189777	0
	11:121403209:C>G	C	T260197:545:H/D:missense_variant	T260197:545:H/D:missense_variant	0.482	0	25.9		0	42763							REVEL/LOF score too low: 0.48		REVEL/LOF score too low: 0.48	2.34249e-05		1.56716e-05	5.16087e-06	1	>10				3.57416e-06	1	>10																3.1343e-05	6.32591e-05	0
	11:121403213:G>T	G	T260197:546:G/V:missense_variant	T260197:546:G/V:missense_variant	0.747	0	26.3		0	42762										2.34249e-05		1.56716e-05	6.16445e-06	1	>10				3.97388e-06	1	>10																0	0	0
rs188600397	11:121403230:A>G	A	T260197:552:I/V:missense_variant	T260197:552:I/V:missense_variant	0.069	0	16.93		2.33831e-05	42766	2.63913e-05	113674	nfe	2.23384e-05	89532	nfe	REVEL/LOF score too low: 0.07	REVEL/LOF score too low: 0.07	REVEL/LOF score too low: 0.07	2.34249e-05	4.45911e-05	3.13432e-05	1	3.55061e-06	<0.1	1	3.25839e-07	<0.1	2	5.03584e-06	<0.1																3.1343e-05	6.32591e-05	0
	11:121403231:T>G	T	T260197:552:I/S:missense_variant	T260197:552:I/S:missense_variant	0.432	0	24.8		0	42764							REVEL/LOF score too low: 0.43		REVEL/LOF score too low: 0.43	2.34249e-05		1.56716e-05	1	2.86607e-06	<0.1				1	2.97173e-06	<0.1																0	0	0
	11:121403239:G>C	G	T260197:555:G/R:missense_variant	T260197:555:G/R:missense_variant	0.355	0	24.8		0	42765								REVEL/LOF score too low: 0.35	REVEL/LOF score too low: 0.35		4.45919e-05	1.56725e-05				6.06239e-07	1.00002	>10	4.15466e-06	1.00006	>10																3.1343e-05	6.32591e-05	0
rs373147483	11:121403242:A>G	A	T260197:556:M/V:missense_variant	T260197:556:M/V:missense_variant	0.104	0	18.51		0.000140305	42764	0.000167186	113646	nfe	0.000178739	89516	nfe	REVEL/LOF score too low: 0.10		REVEL/LOF score too low: 0.10	0.000117187		7.83931e-05	2.0027	3.00003	1.03				2.00207	3.0002	1.53	0.342665		0.513674	0.89539		0.600346	1.13 (0.18-7.28)		1.67 (0.26-10.66)							3.1343e-05	6.32591e-05	0
	11:121403248:A>T	A	T260197:558:T/S:missense_variant	T260197:558:T/S:missense_variant	0.207	0	22.2		2.33842e-05	42764	8.7991e-06	113648	nfe	1.11704e-05	89522	nfe	REVEL/LOF score too low: 0.21		REVEL/LOF score too low: 0.21	2.34265e-05		1.56729e-05	1.21258e-05	1.00007	>10				7.31274e-06	1.00008	>10																6.26861e-05	0.000126518	0
rs140058505	11:121403252:A>G	A	T260197:559:N/S:missense_variant	T260197:559:N/S:missense_variant	0.035	0	16.28		2.33874e-05	42758	5.28178e-05	113598	nfe	5.58634e-05	89504	nfe	REVEL/LOF score too low: 0.04	REVEL/LOF score too low: 0.04	REVEL/LOF score too low: 0.04	4.68531e-05	4.45963e-05	4.70196e-05	2.43416e-05	2.00013	>10	1	0.000115384	<0.1	1.00003	2.00029	2.04																6.26861e-05	0.000126518	0
rs150303243	11:121403254:G>A	G	T260197:560:E/K:missense_variant	T260197:560:E/K:missense_variant	0.028	0	21.9		0.000233885	42756	0.000325744	113586	nfe	0.000268168	89496	nfe	REVEL/LOF score too low: 0.03	REVEL/LOF score too low: 0.03	REVEL/LOF score too low: 0.03	0.000163991	0.000267552	0.000188074	2.00011	5.00065	1.72	2.00003	4.00008	4.63	3.00015	9.00085	3.06	0.523287	0.877818	0.789983	0.43591	0.0175492	0.0385152	1.95 (0.40-9.39)	7.86 (1.15-53.49)	4.12 (1.24-13.65)							9.40291e-05	0.000126518	6.21234e-05
	11:121414261:A>G	A	T260197:564:S/G:missense_variant	T260197:564:S/G:missense_variant	0.53	0	27.1		0	42764							Differential missingness		Differential missingness	2.35327e-05		1.57181e-05	0.000719587	1.00389	>10				0.000480679	1.00249	>10																0.0168312	0.0281503	0.00571535
rs148763804	11:121414280:C>T	C	T260197:570:T/I:missense_variant	T260197:570:T/I:missense_variant	0.584	0	28.3		0	42748	5.43715e-05	18392	eas	7.4549e-05	13414	eas					4.45925e-05	1.56923e-05				5.10004e-07	1.00003	>10	0.00040671	1.00092	>10																0.00783576	0.0129049	0.00285768
	11:121414293:C>G	C	T260197:574:F/L:missense_variant	T260197:574:F/L:missense_variant	0.23	0	24		0	42708							REVEL/LOF score too low: 0.23		REVEL/LOF score too low: 0.23	2.34464e-05		1.56813e-05	0.000341015	1.00059	>10				0.00021792	1.00041	>10																0.00372982	0.00550354	0.00198795
rs545522170	11:121414300:T>C	T	T260197:577:S/P:missense_variant	T260197:577:S/P:missense_variant	0.445	0	29.2		7.01492e-05	42766	5.78402e-05	34578	amr	6.55437e-05	30514	amr	REVEL/LOF score too low: 0.45	REVEL/LOF score too low: 0.45	REVEL/LOF score too low: 0.45	0.000117203	0.000178367	0.000141095	3.00084	2.00255	0.46	2	2.00005	2.31	5.00081	4.00249	0.81	0.0935428		0.129205	0.452553		0.977325	0.50 (0.08-3.23)		0.98 (0.25-3.91)							0.00250744	0.00347925	0.00155308
	11:121414313:T>G	T	T260197:581:V/G:missense_variant	T260197:581:V/G:missense_variant	0.542	0	26.9		0	42766										2.34376e-05		1.56772e-05	0.000107565	1.00044	>10				6.96763e-05	1.00029	>10																0.00134775	0.00208755	0.000621234
rs371142504	11:121414318:G>A	G	T260197:583:V/M:missense_variant	T260197:583:V/M:missense_variant	0.505	0	29.8		0	42766											4.45934e-05	1.56769e-05				4.54643e-05	1.00001	>10	0.000165545	1.00018	>10																0.00100298	0.0013917	0.000621234
rs371142504	11:121414318:G>T	G	T260197:583:V/L:missense_variant	T260197:583:V/L:missense_variant	0.476	0	29.5		2.3382e-05	42768	2.64164e-05	113566	nfe	3.35016e-05	89548	nfe		REVEL/LOF score too low: 0.48	REVEL/LOF score too low: 0.48		4.45934e-05	1.56769e-05				1.00005	6.22502e-06	<0.1	1.00017	0.00017881	<0.1																0.00100298	0.0013917	0.000621234
rs563637479	11:121414325:G>A	G	T260197:585:G/D:missense_variant	T260197:585:G/D:missense_variant	0.438	0	27.9		2.33842e-05	42764	8.80685e-06	113548	nfe	1.11672e-05	89548	nfe		REVEL/LOF score too low: 0.44	REVEL/LOF score too low: 0.44		4.45938e-05	1.56781e-05				1	5.89595e-05	<0.1	1.00013	0.000282926	<0.1																0.000877605	0.00120192	0.00055911
rs752726649	11:121414334:C>T	C	T260197:588:T/I:missense_variant	T260197:588:T/I:missense_variant	0.562	0	28.6		2.3382e-05	42768	8.80855e-06	113526	nfe	1.11669e-05	89550	nfe				2.34448e-05		1.56767e-05	0.000243682	1.00061	>10				0.000106674	1.00022	>10																0.000908948	0.00113866	0.000683357
	11:121414345:G>A	G	T260197:592:E/K:missense_variant	T260197:592:E/K:missense_variant	0.628	0	32		0	42768											4.45945e-05	1.56786e-05				1.00004	3.37854e-05	<0.1	1.00024	0.000211663	<0.1																0.00115969	0.00132844	0.000993974
	11:121414355:C>T	C	T260197:595:T/I:missense_variant	T260197:595:T/I:missense_variant	0.4	0	27.6		0	42768								REVEL/LOF score too low: 0.40	REVEL/LOF score too low: 0.40		4.45916e-05	1.56777e-05				1	8.19643e-06	<0.1	1.00017	0.000225201	<0.1																0.00162984	0.00158148	0.00167733
	11:121414366:A>G	A	T260197:599:I/V:missense_variant	T260197:599:I/V:missense_variant	0.097	0	22.2		0	42768								REVEL/LOF score too low: 0.10	REVEL/LOF score too low: 0.10		8.91855e-05	3.1361e-05				2.00006	1.72274e-05	<0.1	2.00051	0.000632313	<0.1																0.00250744	0.0027834	0.00223644
rs780053569	11:121414376:C>T	C	T260197:602:S/L:missense_variant	T260197:602:S/L:missense_variant	0.592	0	32		0	42768	3.26669e-05	30612	sas	3.26755e-05	30604	sas				2.34518e-05		1.56841e-05	0.000595363	1.00056	>10				0.000405488	1.0004	>10																0.00316565	0.00360577	0.00273343
	11:121414386:G>C	G	T260197:605:E/D:missense_variant	T260197:605:E/D:missense_variant	0.057	0	20.4		2.33831e-05	42766	8.83314e-06	113210	nfe	1.11694e-05	89530	nfe	REVEL/LOF score too low: 0.06	REVEL/LOF score too low: 0.06	REVEL/LOF score too low: 0.06	7.03964e-05	0.000133785	9.41357e-05	1.00236	2.00286	1.37	3.0002	5.99003e-05	<0.1	4.0032	2.00361	0.51			0.0900453			0.913201			1.10 (0.20-5.99)							0.00441937	0.00512399	0.0037274
	11:121414390:G>T	G	T260197:607:V/F:missense_variant	T260197:607:V/F:missense_variant	0.046	0	22.4		2.33831e-05	42766	8.84033e-06	113118	nfe	1.11712e-05	89516	nfe	REVEL/LOF score too low: 0.05		REVEL/LOF score too low: 0.05	2.34934e-05		1.57014e-05	0.00106838	1.00187	>10				0.000684303	1.00122	>10																0.00789845	0.010501	0.00534261
	11:121414414:G>T	G	T260197:615:V/F:missense_variant	T260197:615:V/F:missense_variant	0.254	0	25.4		0	42763							REVEL/LOF score too low: 0.25		Differential missingness;REVEL/LOF score too low: 0.25	3.59467e-05		2.18656e-05	0.525077	1.00949	1.32				0.389684	1.00556	2.63																0.0229431	0.0337171	0.0123626
rs540001259	11:121414421:C>T	C	T260197:617:A/V:missense_variant	T260197:617:A/V:missense_variant	0.135	0	23.6			42754							REVEL/LOF score too low: 0.14		Differential missingness;REVEL/LOF score too low: 0.14	2.37577e-05		1.5818e-05	0.00688347	1.00733	>10				0.00450031	1.00484	>10																0.0322207	0.0478239	0.0168976
	11:121415950:A>C	A	T260197:::splice_acceptor_variant(HC)	T260197:::splice_acceptor_variant(HC)	NA	1	34		0	42669										2.35361e-05		1.57201e-05	0.000957445	1.0038	>10				0.000623617	1.00248	>10																0.00282087	0.0044914	0.00118034
rs747738312	11:121415955:T>C	T	T260197:623:V/A:missense_variant	T260197:623:V/A:missense_variant	0.193	0	24.1		2.33852e-05	42762	0.000123031	16256	afr	6.16599e-05	16218	afr	REVEL/LOF score too low: 0.19		REVEL/LOF score too low: 0.19	9.38516e-05		4.70803e-05	1.00068	3.00585	2.06				1.00046	2.00374	2.04																0.00197461	0.00328947	0.000683357
rs138438079	11:121415993:T>A	T	T260197:636:S/T:missense_variant	T260197:636:S/T:missense_variant	0.181	0	23.6		0.00102885	42766	0.00101992	113734	nfe	0.00101621	89548	nfe	REVEL/LOF score too low: 0.18	REVEL/LOF score too low: 0.18	REVEL/LOF score too low: 0.18	0.00107769	0.00120406	0.00111281	19.0023	27.0043	0.98	18	9.00224	1.16	36.0024	35.0063	0.99	0.0115048	0.0694184	0.00210297	0.759552	0.171505	0.370039	1.10 (0.59-2.03)	1.55 (0.63-3.83)	1.25 (0.76-2.04)	addition	0.656188			0.370039	0.992549	3.1343e-05	6.32591e-05	0
rs778252688	11:121416002:C>T	C	T260197:639:R/W:missense_variant	T260197:639:R/W:missense_variant	0.214	0	27.7		2.33831e-05	42766	0.000130668	30612	sas	0.000130702	30604	sas	REVEL/LOF score too low: 0.21		REVEL/LOF score too low: 0.21	2.34296e-05		1.56734e-05	0.000113975	1.0001	>10				6.79648e-05	1.00005	>10																6.26861e-05	6.32591e-05	6.21234e-05
rs200869993	11:121416003:G>A	G	T260197:639:R/Q:missense_variant	T260197:639:R/Q:missense_variant	0.142	0	24.7		2.33831e-05	42766	0.000202382	34588	amr	0.000163816	30522	amr	REVEL/LOF score too low: 0.14		REVEL/LOF score too low: 0.14	2.34285e-05		1.5673e-05	3.14053e-05	1.00013	>10				2.73879e-05	1.00007	>10																6.26861e-05	6.32591e-05	6.21234e-05
rs200869993	11:121416003:G>T	G	T260197:639:R/L:missense_variant	T260197:639:R/L:missense_variant	0.16	0	24.6	Likely_benign	0	42766	0.0011423	18384	eas	0.000820528	13406	eas		REVEL/LOF score too low: 0.16	REVEL/LOF score too low: 0.16		4.45914e-05	2.68879e-05				1	4.79864e-06	<0.1	1.16349	0.55223	0.48																6.26861e-05	6.32591e-05	6.21234e-05
rs776942512	11:121416012:A>C	A	T260197:642:E/A:missense_variant	T260197:642:E/A:missense_variant	0.183	0	22.7		4.67661e-05	42766	1.75852e-05	113732	nfe	2.23349e-05	89546	nfe	REVEL/LOF score too low: 0.18	REVEL/LOF score too low: 0.18	REVEL/LOF score too low: 0.18	4.68553e-05	4.45916e-05	4.70183e-05	0.000117133	2.00013	>10	1	1.01865e-05	<0.1	1.00011	2.00013	2.04																0.000125372	0.000126518	0.000124247
	11:121416024:GA>G	GA	T260197:646:G/X:frameshift_variant(HC)	T260197:646:G/X:frameshift_variant(HC)	NA	1	23.9		0	42766										2.3428e-05		1.56734e-05	7.85946e-05	1.00006	>10				7.86236e-05	1.00004	>10																0.000125372	0.000126518	0.000124247
rs149584372	11:121416045:G>A	G	T260197:653:R/Q:missense_variant	T260197:653:R/Q:missense_variant	0.553	0	32		0	42766	0.000184547	16256	afr	0.00018498	16218	afr				2.34322e-05		1.56752e-05	0.000143645	1.00018	>10				0.000120321	1.00011	>10																0.000250744	0.000379555	0.000124247
	11:121416047:C>T	A	T260197:654:R/W:missense_variant	T260197:654:R/W:missense_variant	0.576	0	28.6		0	42766										2.3438e-05	4.45964e-05	3.13533e-05	0.000329767	1.00024	>10	7.57951e-05	1.00004	>10	0.000437829	2.00022	>10																0.000250744	0.000379555	0.000124247
rs563618321	11:121416048:G>A	G	T260197:654:R/Q:missense_variant	T260197:654:R/Q:missense_variant	0.598	0	32		2.3382e-05	42768	6.15157e-05	16256	afr	6.16599e-05	16218	afr					4.45927e-05	1.56749e-05				2.88923e-05	1.00001	>10	0.000143413	1.00007	>10																0.000282087	0.000442814	0.000124247
	11:121416063:CA>C	CA	T260197:659:T/X:frameshift_variant(HC)	T260197:659:T/X:frameshift_variant(HC)	NA	1	17.49		0	42766										2.34302e-05		1.56747e-05	0.000148181	1.00009	>10				0.000121153	1.00008	>10																0.000188058	0.000316296	6.21234e-05
	11:121416072:A>G	A	T260197:662:N/S:missense_variant	T260197:662:N/S:missense_variant	0.39	0	24.6		0	42766							REVEL/LOF score too low: 0.39		REVEL/LOF score too low: 0.39	2.34281e-05		1.56732e-05	5.02197e-05	1.0001	>10				4.17435e-05	1.00007	>10																0.00031343	0.000442814	0.00018637
rs148329896	11:121416093:C>T	C	T260197:669:P/L:missense_variant	T260197:669:P/L:missense_variant	0.619	0	28.5	Likely_benign	2.33831e-05	42766	0.00127384	30616	sas	0.00127418	30608	sas	QC-excluded: VQSR			4.68806e-05		3.13568e-05	0.00030329	2.00103	>10				0.000246658	2.00063	>10																0.000940291	0.00145496	0.000434864
rs201583906	11:121416096:T>C	T	T260197:670:V/A:missense_variant	T260197:670:V/A:missense_variant	0.306	0	23.4		4.67705e-05	42762	2.6408e-05	113602	nfe	2.23389e-05	89530	nfe	REVEL/LOF score too low: 0.31		REVEL/LOF score too low: 0.31	2.34363e-05		1.56771e-05	0.000118449	1.00038	>10				8.7685e-05	1.00027	>10																0.00109701	0.00164474	0.00055911
rs571700923	11:121416101:G>A	G	T260197:672:V/M:missense_variant	T260197:672:V/M:missense_variant	0.095	0	22.8		0	42764	0.000195976	30616	sas	0.000196027	30608	sas		REVEL/LOF score too low: 0.10	REVEL/LOF score too low: 0.10		4.45921e-05	1.5685e-05				1.00001	1.71566e-05	<0.1	1.00051	0.000349508	<0.1																0.00156715	0.00240385	0.000745481
rs762176154	11:121416108:A>G	A	T260197:674:N/S:missense_variant	T260197:674:N/S:missense_variant	0.155	0	24		0	42766	2.89218e-05	34576	amr	3.2774e-05	30512	amr		REVEL/LOF score too low: 0.15	REVEL/LOF score too low: 0.15		4.45951e-05	1.56859e-05				1	8.63434e-05	<0.1	1.00021	0.000711675	<0.1																0.00175521	0.00265688	0.000869727
rs377284914	11:121416122:C>T	C	T260197:679:R/W:missense_variant	T260197:679:R/W:missense_variant	0.746	0	32		4.67749e-05	42758	3.52529e-05	113466	nfe	3.35211e-05	89496	nfe				9.38677e-05		6.27594e-05	0.00250325	4.00471	>10				0.00142329	4.00325	>10																0.00272685	0.00398532	0.00149096
rs762878538	11:121416123:G>A	G	T260197:679:R/Q:missense_variant	T260197:679:R/Q:missense_variant	0.642	0	32		0	42746										2.3464e-05		1.5688e-05	0.000590997	1.00109	>10				0.000296322	1.00076	>10																0.00285222	0.0041751	0.00155308
rs369005793	11:121420676:G>A	G	T260197:687:G/S:missense_variant	T260197:687:G/S:missense_variant	0.868	0	32		0	42756	0.000271946	18386	eas	0.000372912	13408	eas				2.34348e-05		1.56763e-05	2.49308e-05	1.00041	>10				1.5475e-05	1.00029	>10																0.000470146	0.000885628	6.21234e-05
rs143781243	11:121420682:A>C	A	T260197:689:K/Q:missense_variant	T260197:689:K/Q:missense_variant	0.248	0	23		2.33863e-05	42760	2.63917e-05	113672	nfe	3.35113e-05	89522	nfe	REVEL/LOF score too low: 0.25	REVEL/LOF score too low: 0.25	REVEL/LOF score too low: 0.25	2.34309e-05	0.000178391	7.83802e-05	3.35773e-05	1.00023	>10	4	0.000589832	<0.1	4.00011	1.00134	0.25			0.0404546			0.466678			0.41 (0.06-2.64)							0.000501489	0.000948887	6.21234e-05
	11:121420725:C>T	C	T260197:703:P/L:missense_variant	T260197:703:P/L:missense_variant	0.566	0	25		0	42768	3.26669e-05	30612	sas	3.26755e-05	30604	sas				2.34265e-05		1.56733e-05	7.25603e-07	1.00008	>10				1.34326e-06	1.00011	>10																0.000282087	0.000569332	0
	11:121420748:TC>T	TC	T260197:711:S/X:frameshift_variant(HC)	T260197:711:S/X:frameshift_variant(HC)	NA	1	26.2		0	42767											4.45941e-05	1.56743e-05				1	6.72481e-05	<0.1	1	0.000173543	<0.1																0.000438803	0.000885628	0
	11:121420765:C>G	C	T260197:716:C/W:missense_variant	T260197:716:C/W:missense_variant	0.788	0	24.3		0	42758										2.3437e-05		1.56782e-05	2.62607e-05	1.0005	>10				4.62224e-05	1.00038	>10																0.00100298	0.00189777	0.000124247
	11:121420769:G>A	G	T260197:718:V/M:missense_variant	T260197:718:V/M:missense_variant	0.337	0	24.2		0	42752								REVEL/LOF score too low: 0.34	REVEL/LOF score too low: 0.34		4.45944e-05	1.56797e-05				1.00003	4.52833e-05	<0.1	1.00014	0.000379737	<0.1																0.000658204	0.00120192	0.000124247
	11:121420773:G>T	G	T260197:719:G/V:missense_variant	T260197:719:G/V:missense_variant	0.879	0	27.3		2.33951e-05	42744	8.81042e-06	113502	nfe	1.11854e-05	89402	nfe				2.34342e-05		1.56769e-05	1.00014	0.000266785	<0.1				1.00012	0.000224475	<0.1																0.000689547	0.00126518	0.000124247
	11:121420782:A>G	A	T260197:722:Y/C:missense_variant	T260197:722:Y/C:missense_variant	0.86	0	29.3		0	42729										2.34383e-05	8.92082e-05	3.13696e-05	0.000146204	1.00043	>10	9.26451e-05	2.00049	>10	0.000372107	2.00132	>10																0.00144178	0.00240385	0.000496987
rs748562578	11:121420791:C>A	C	T260197:725:T/K:missense_variant	T260197:725:T/K:missense_variant	0.609	0	23.3		0	42744										3.09491e-05		1.90827e-05	0.00032162	1.3209	>10				0.000221219	1.21745	>10																0.0018179	0.00322621	0.000434864
rs748562578	11:121420791:C>T	C	T260197:725:T/M:missense_variant	T260197:725:T/M:missense_variant	0.653	0	24.8		2.34115e-05	42714	2.6462e-05	113370	nfe	2.23849e-05	89346	nfe					4.45977e-05	1.56849e-05				2.70304e-05	1.00012	>10	0.000181798	1.00067	>10																0.0018179	0.00322621	0.000434864
	11:121421284:G>A	G	T260197:::intron_variant(HC)	T260197:::intron_variant(HC)	NA	0	24.9		0	11247							REVEL/LOF score too low: 0.00	REVEL/LOF score too low: 0.00	REVEL/LOF score too low: 0.00	2.34356e-05	4.45942e-05	3.13535e-05	7.16449e-05	1.00039	>10	1.00006	5.70579e-06	<0.1	1.00015	1.00051	1.02																0.00119104	0.00227733	0.000124247
	11:121421298:C>T	C	T260197:729:R/W:missense_variant	T260197:729:R/W:missense_variant	0.838	0	32		2.33852e-05	42762	1.76001e-05	113636	nfe	1.11707e-05	89520	nfe				2.3425e-05		1.56727e-05	7.32072e-06	1.00001	>10				8.08153e-06	1.00007	>10																0	0	0
rs757471141	11:121421299:G>A	G	T260197:729:R/Q:missense_variant	T260197:729:R/Q:missense_variant	0.792	0	32		4.67639e-05	42768	8.67503e-05	34582	amr	9.83091e-05	30516	amr				4.68507e-05	0.000178381	9.40367e-05	4.65657e-05	2.00001	>10	4.00001	0.000366182	<0.1	4.0001	2.00038	0.51			0.085022			0.95092			0.95 (0.17-5.15)							0	0	0
rs148430425	11:121421313:G>A	G	T260197:734:D/N:missense_variant	T260197:734:D/N:missense_variant	0.6	0	32		0.000935322	42766	0.000730235	113662	nfe	0.000614264	89538	nfe				0.000515392	0.000401419	0.000438869	7.00112	15.0009	1.47	5.0012	4.00102	1.85	10.0023	18.0019	1.83	0.237194	0.47047	0.398329	0.367325	0.285292	0.164329	1.52 (0.63-3.70)	1.57 (0.33-7.53)	1.77 (0.81-3.87)	outlier	0.474388			0.398329	0.992549	0.000156715	0.000253036	6.21234e-05
rs772099153	11:121421325:G>A	G	T260197:738:G/R:missense_variant	T260197:738:G/R:missense_variant	0.7	0	31		0	42758	6.15233e-05	16254	afr	6.16675e-05	16216	afr				2.34299e-05		1.56743e-05	3.85529e-05	1.00018	>10				4.27294e-05	1.00013	>10																0.000156715	0.000253036	6.21234e-05
rs772099153	11:121421325:G>C	G	T260197:738:G/R:missense_variant	T260197:738:G/R:missense_variant	0.689	0	29.2		2.33874e-05	42758	9.80136e-05	30608	sas	9.80392e-05	30600	sas				2.34299e-05		1.56743e-05	3.85529e-05	1.00018	>10				4.27294e-05	1.00013	>10																0.000156715	0.000253036	6.21234e-05
rs772099153	11:121421325:G>T	G	T260197:738:G/*:stop_gained(HC)	T260197:738:G/*:stop_gained(HC)	NA	1	43		0	42760											4.45924e-05	1.56743e-05				1.48238e-05	1.00001	>10	4.27294e-05	1.00013	>10																0.000156715	0.000253036	6.21234e-05
	11:121421333:T>A	T	T260197:740:D/E:missense_variant	T260197:740:D/E:missense_variant	0.526	0	21.8		0	42759											4.45912e-05	1.56738e-05				3.27803e-07	1	>10	1.75728e-05	1.00013	>10																0.000438803	0.000759109	0.000124247
rs1050845490	11:121421343:C>T	C	T260197:744:R/*:stop_gained(HC)	T260197:744:R/*:stop_gained(HC)	NA	1	38		0	42762	6.15233e-05	16254	afr	6.16675e-05	16216	afr				0.000117211		7.83969e-05	0.00061862	5.00311	>10				0.000539551	5.00196	>10	1		1	0.893664		0.883863	70995.91 (3126.41-1612206.21)		108876.76 (7383.12-1605573.34)							0.000689547	0.00113866	0.000248494
rs146438170	11:121421361:G>A	G	T260197:750:V/I:missense_variant	T260197:750:V/I:missense_variant	0.222	0	20.5		0.000982272	42758	0.000995069	113560	nfe	0.00101687	89490	nfe	REVEL/LOF score too low: 0.22	REVEL/LOF score too low: 0.22	REVEL/LOF score too low: 0.22	0.00117198	0.00115938	0.0011602	17.0026	33.0292	1.34	19.0002	7.00006	0.85	35.0028	39.0293	1.14	0.0859837	0.019304	0.00870137	0.345919	0.404991	0.196624	1.34 (0.74-2.41)	1.12 (0.45-2.81)	1.38 (0.85-2.23)	addition	0.474388			0.196624	0.992549	0.00112835	0.00202429	0.000248494
rs774100833	11:121421364:C>T	C	T260197:751:P/S:missense_variant	T260197:751:P/S:missense_variant	0.652	0	25.5		0	42760	1.7614e-05	113546	nfe	1.11744e-05	89490	nfe				2.34361e-05		1.56764e-05	1.00006	0.000429873	<0.1				1.00004	0.000275312	<0.1																0.00106566	0.00189777	0.000248494
	11:121424654:G>A	G	T260197:759:E/K:missense_variant	T260197:759:E/K:missense_variant	0.755	0	24.5		0	42760							Differential missingness	Differential missingness	Differential missingness	2.36003e-05	4.45916e-05	3.14923e-05	1.00122	0.00627554	<0.1	1	8.24909e-06	<0.1	2.00155	0.00796799	<0.1																0.0181163	0.0323887	0.00410014
	11:121424672:G>C	G	T260197:765:V/L:missense_variant	T260197:765:V/L:missense_variant	0.267	0	10.7		0	42655							REVEL/LOF score too low: 0.27		REVEL/LOF score too low: 0.27	2.34519e-05		1.56831e-05	0.000105495	1.00106	>10				6.76741e-05	1.00067	>10																0.00253879	0.00455466	0.00055911
rs561482784	11:121424690:C>T	C	T260197:771:R/C:missense_variant	T260197:771:R/C:missense_variant	0.886	0	28.6		2.33885e-05	42756	0.000202394	34586	amr	0.000163838	30518	amr					8.91829e-05	3.13691e-05				1	1.00001	2.31	1.00035	1.00131	1.02																0.00134775	0.00253036	0.00018637
	11:121424700:T>G	T	T260197:774:L/R:missense_variant	T260197:774:L/R:missense_variant	0.847	0	27.8		0	42492										2.34385e-05		1.56778e-05	1.71219e-05	1.00057	>10				3.95766e-05	1.00036	>10																0.000783576	0.0013917	0.00018637
rs766557470	11:121424706:C>T	C	T260197:776:S/L:missense_variant	T260197:776:S/L:missense_variant	0.421	0	24.8		2.33831e-05	42766	5.43656e-05	18394	eas	1.11682e-05	89540	nfe	REVEL/LOF score too low: 0.42		REVEL/LOF score too low: 0.42	2.34285e-05		1.56732e-05	2.73088e-05	1.00014	>10				1.86533e-05	1.00009	>10																0.00031343	0.000569332	6.21234e-05
	11:121424714:AC>A	AC	T260197:779:T/X:frameshift_variant(HC)	T260197:779:T/X:frameshift_variant(HC)	NA	1	29.3		0	42768											4.45911e-05	1.56731e-05				4.81522e-07	1	>10	3.47709e-05	1.00007	>10																0.000344774	0.000569332	0.000124247
rs749281680	11:121424717:G>A	G	T260197:780:E/K:missense_variant	T260197:780:E/K:missense_variant	0.617	0	23.7		0.000280584	42768	0.000175997	113638	nfe	0.00014517	89550	nfe					4.45921e-05	1.56732e-05				1.00002	1.34144e-06	<0.1	1.00008	3.07359e-05	<0.1																6.26861e-05	6.32591e-05	6.21234e-05
rs778913697	11:121424735:G>A	G	T260197:786:G/R:missense_variant	T260197:786:G/R:missense_variant	0.747	0	25.3		0	42768	0.000457277	30616	sas	0.000457397	30608	sas				2.34273e-05		1.56727e-05	1.00005	5.87095e-05	<0.1				1.00006	9.33462e-06	<0.1																3.1343e-05	6.32591e-05	0
rs746529496	11:121424741:C>T	C	T260197:788:R/W:missense_variant	T260197:788:R/W:missense_variant	0.698	0	32		7.01459e-05	42768	0.000246063	16256	afr	0.00024664	16218	afr				9.37101e-05	4.45985e-05	7.83663e-05	1.00021	3.00028	2.06	0.000158342	1.00001	>10	1.00032	4.00023	4.07			0.855525			0.137476			5.50 (0.86-35.18)							3.1343e-05	6.32591e-05	0
rs200352944	11:121424745:C>T	C	T260197:789:A/V:missense_variant	T260197:789:A/V:missense_variant	0.303	0	22.7		0	42768	1.75951e-05	113668	nfe				REVEL/LOF score too low: 0.30		REVEL/LOF score too low: 0.30	2.34254e-05		1.5674e-05	1.00001	1.97388e-05	<0.1				1.00013	3.0181e-05	<0.1																0.000125372	0.000126518	0.000124247
	11:121424757:T>G	T	T260197:793:L/R:missense_variant	T260197:793:L/R:missense_variant	0.915	0	29.7		0	42766											8.91823e-05	3.13441e-05				1	1	2.31	1.00002	1.00005	1.02																9.40291e-05	0.000126518	6.21234e-05
rs776095092	11:121424774:C>T	C	T260197:799:H/Y:missense_variant	T260197:799:H/Y:missense_variant	0.276	0	22.6		7.01492e-05	42766	6.16067e-05	113624	nfe	6.70092e-05	89540	nfe	REVEL/LOF score too low: 0.28	REVEL/LOF score too low: 0.28	REVEL/LOF score too low: 0.28	2.34307e-05	4.45939e-05	3.13492e-05	1.00003	0.000227668	<0.1	1.00006	1.93075e-06	<0.1	2.0001	0.000292533	<0.1																0.000188058	0.000379555	0
rs766534267	11:121424791:G>A	G	T260197:804:W/*:stop_gained(HC)	T260197:804:W/*:stop_gained(HC)	NA	1	39		0	42766											8.91867e-05	3.13938e-05				9.46281e-05	2.00001	>10	0.000719494	2.00252	>10																0.0022567	0.00366903	0.000869727
rs766534267	11:121424791:G>C	G	T260197:804:W/C:missense_variant	T260197:804:W/C:missense_variant	0.916	0	32		2.33896e-05	42754	8.80623e-06	113556	nfe	1.11737e-05	89496	nfe					4.45934e-05	1.56969e-05				4.73145e-05	1	>10	0.000359745	1.00126	>10																0.0022567	0.00366903	0.000869727
	11:121424795:G>A	G	T260197:806:D/N:missense_variant	T260197:806:D/N:missense_variant	0.839	0	31			42738										4.70326e-05		3.14206e-05	0.00134145	2.00648	>10				0.000866103	2.00408	>10																0.00344774	0.00550354	0.00142884
	11:121424799:T>C	T	T260197:807:L/P:missense_variant	T260197:807:L/P:missense_variant	0.795	0	29.7		0	42652											4.45927e-05	1.57005e-05				3.14839e-05	1	>10	0.000389921	1.00146	>10																0.00416863	0.00689524	0.00149096
rs752815831	11:121424810:G>A	A	T260197:811:V/I:missense_variant	T260197:811:V/I:missense_variant	0.266	0	11.66		0	42608	5.45316e-05	18338	eas	7.48167e-05	13366	eas	Differential missingness;REVEL/LOF score too low: 0.27		Differential missingness;REVEL/LOF score too low: 0.27	2.35117e-05		1.57094e-05	0.000800471	1.00292	>10				0.000552742	1.00186	>10																0.00849397	0.0146129	0.00248494
rs372764840	11:121425897:G>A	G	T260197:814:R/H:missense_variant&splice_region_variant	T260197:814:R/H:missense_variant&splice_region_variant	0.936	0	32		0	42686										2.34624e-05	0.00017838	6.27881e-05	0.00054244	1.00107	>10	1.00008	3.00027	6.94	1.00215	3.00435	3.05																0.00316565	0.00537702	0.000993974
rs768011363	11:121425899:C>T	C	T260197:815:L/F:missense_variant	T260197:815:L/F:missense_variant	0.54	0	23.3		2.34181e-05	42702	8.82426e-06	113324	nfe							2.34458e-05		1.56813e-05	1.00021	0.000688372	<0.1				1.00014	0.00048233	<0.1																0.00285222	0.00474443	0.000993974
rs777235637	11:121425910:T>A	T	T260197:818:N/K:missense_variant	T260197:818:N/K:missense_variant	0.639	0	21.9		0	42736	8.81026e-06	113504	nfe	1.11817e-05	89432	nfe				2.3438e-05		1.56778e-05	0.000151799	1.00041	>10				9.93162e-05	1.0003	>10																0.00200596	0.00335273	0.000683357
	11:121425923:C>T	C	T260197:823:Q/*:stop_gained(HC)	T260197:823:Q/*:stop_gained(HC)	NA	1	43		0	42748										2.3431e-05	4.45918e-05	3.13487e-05	3.87265e-05	1.00023	>10	7.6359e-08	1.00001	>10	4.95169e-05	2.00031	>10																0.00072089	0.00132844	0.000124247
rs377222446	11:121425939:A>G	A	T260197:828:N/S:missense_variant	T260197:828:N/S:missense_variant	0.293	0	0.035		0.000116937	42758	0.000347102	34572	amr	0.000360608	30504	amr	Differential missingness;REVEL/LOF score too low: 0.29	Differential missingness;REVEL/LOF score too low: 0.29	Differential missingness;REVEL/LOF score too low: 0.29	0.00014178	0.000312139	0.000204705	1.00008	5.05252	3.47	4	3.00002	1.74	5.0001	8.0621	1.64	0.801116	0.48355	0.41023	0.46481	0.395149	0.684453	2.24 (0.42-11.98)	1.27 (0.22-7.51)	1.29 (0.41-4.03)							0.00398057	0.00797065	6.21234e-05
	11:121425945:G>A	G	T260197:830:G/D:missense_variant	T260197:830:G/D:missense_variant	0.227	0	19.47		2.33874e-05	42758	2.63838e-05	113706	nfe	3.35106e-05	89524	nfe	REVEL/LOF score too low: 0.23		REVEL/LOF score too low: 0.23	2.34365e-05		1.56766e-05	0.000139766	1.00036	>10				8.93799e-05	1.00023	>10																0.000219401	0.000379555	6.21234e-05
	11:121425957:T>C	T	T260197:834:V/A:missense_variant	T260197:834:V/A:missense_variant	0.711	0	23.5		0	42758											4.45911e-05	1.5673e-05				1	1.55974e-07	<0.1	1.00008	1.50194e-05	<0.1																0.000188058	0.000316296	6.21234e-05
	11:121425968:G>A	G	T260197:838:A/T:missense_variant	T260197:838:A/T:missense_variant	0.611	0	22		0	42760										2.34258e-05		1.5672e-05	2.59849e-05	1.00002	>10				1.70457e-05	1.00001	>10																0.000188058	0.000253036	0.000124247
	11:121425990:T>G	T	T260197:845:L/R:missense_variant	T260197:845:L/R:missense_variant	0.66	0	28.2		0	42759										2.34252e-05		1.56718e-05	1.34816e-05	1.00001	>10				9.87285e-06	1.00001	>10																0.000125372	0.000126518	0.000124247
	11:121426001:GTAGA>G	GTAGA	T260197:849-850:VD/X:frameshift_variant(HC)	T260197:849-850:VD/X:frameshift_variant(HC)	NA	1	33		2.33874e-05	42758	8.79647e-06	113682	nfe	1.11717e-05	89512	nfe				2.34266e-05		1.56729e-05	5.95794e-05	1.00002	>10				3.85983e-05	1.00005	>10																9.40291e-05	0.000126518	6.21234e-05
	11:121426005:A>T	A	T260197:850:D/V:missense_variant	T260197:850:D/V:missense_variant	0.962	0	26.7		0	42700										2.34268e-05		1.56728e-05	5.84713e-05	1.00003	>10				3.82488e-05	1.00005	>10																9.40291e-05	6.32591e-05	0.000124247
	11:121428036:A>G	A	T260197:862:D/G:missense_variant	T260197:862:D/G:missense_variant	0.913	0	31		0	42766											4.45911e-05	1.56718e-05				1	7.30726e-07	<0.1	1	1.6795e-05	<0.1																6.26861e-05	0.000126518	0
	11:121428047:C>T	C	T260197:866:R/*:stop_gained(HC)	T260197:866:R/*:stop_gained(HC)	NA	1	38		2.3382e-05	42768	1.75871e-05	113720	nfe	1.11667e-05	89552	nfe				4.68556e-05	8.91831e-05	6.2689e-05	0.000121374	2.00014	>10	4.87704e-06	2.00002	>10	5.56302e-05	4.00013	>10																6.26861e-05	0.000126518	0
	11:121428053:AC>A	AC	T260197:868:T/X:frameshift_variant(HC)	T260197:868:T/X:frameshift_variant(HC)	NA	1	33		0	42768										2.34252e-05		1.56717e-05	1.92084e-06	1.00002	>10				1.26539e-06	1.00001	>10																6.26861e-05	0.000126518	0
rs769011758	11:121428056:A>G	A	T260197:869:I/V:missense_variant	T260197:869:I/V:missense_variant	0.229	0	12.43		2.3382e-05	42768	6.53253e-05	30616	sas	6.53424e-05	30608	sas		REVEL/LOF score too low: 0.23	REVEL/LOF score too low: 0.23		4.45912e-05	1.56719e-05				1	4.9788e-07	<0.1	1	2.06715e-05	<0.1																6.26861e-05	0.000126518	0
rs769806986	11:121428080:C>T	C	T260197:877:R/C:missense_variant	T260197:877:R/C:missense_variant	0.71	0	32		0	42768	3.26627e-05	30616	sas	3.27633e-05	30522	amr				4.68597e-05		3.13479e-05	9.22513e-05	2.00035	>10				6.04475e-05	2.00025	>10																0.000156715	0.000253036	6.21234e-05
rs767441313	11:121428095:G>A	G	T260197:882:V/I:missense_variant	T260197:882:V/I:missense_variant	0.435	0	23.1		0	42768	8.7974e-06	113670	nfe	1.11669e-05	89550	nfe	REVEL/LOF score too low: 0.43		REVEL/LOF score too low: 0.43	7.02865e-05		4.70206e-05	1.00009	2.00044	1.37				1.00007	2.00032	2.04																0.000282087	0.000569332	0
	11:121428098:C>T	C	T260197:883:L/F:missense_variant	T260197:883:L/F:missense_variant	0.751	0	26.6		0	42768										2.34278e-05		1.56733e-05	9.56643e-06	1.00012	>10				3.48366e-05	1.00008	>10																0.000282087	0.000569332	0
rs138761977	11:121428101:G>A	G	T260197:884:V/M:missense_variant	T260197:884:V/M:missense_variant	0.203	0	15.31		0	42768	0.000184593	16252	afr	0.000185025	16214	afr	REVEL/LOF score too low: 0.20	REVEL/LOF score too low: 0.20	REVEL/LOF score too low: 0.20	7.02957e-05	4.45919e-05	6.26986e-05	4.01472e-05	3.00088	>10	5.85493e-06	1.00001	>10	3.98642e-05	4.00076	>10																0.000282087	0.000569332	0
rs374427654	11:121429304:A>G	A	T260197:890:M/V:missense_variant	T260197:890:M/V:missense_variant	0.797	0	24.2		0	42768	0.000123031	16256	afr	0.00012332	16218	afr				2.34465e-05		1.56813e-05	0.000260921	1.00067	>10				0.000168796	1.00046	>10																0.00162984	0.00284666	0.000434864
rs983242044	11:121429306:G>A	G	T260197:890:M/I:missense_variant	T260197:890:M/I:missense_variant	0.762	0	28.4		2.3382e-05	42768	8.79755e-06	113668	nfe	1.11702e-05	89524	nfe				2.34404e-05		1.56795e-05	0.000287907	1.00038	>10				0.000206175	1.0003	>10																0.00106566	0.00177126	0.00037274
	11:121429314:C>G	C	T260197:893:T/R:missense_variant	T260197:893:T/R:missense_variant	0.957	0	28.1		0	42768											4.45916e-05	1.5676e-05				1.20789e-06	1.00001	>10	5.29446e-05	1.00023	>10																0.000846262	0.00158148	0.000124247
rs112436024	11:121429347:G>A	G	T260197:904:R/Q:missense_variant	T260197:904:R/Q:missense_variant	0.86	0	30		7.01459e-05	42768	0.00048945	18388	eas	0.000521999	13410	eas				7.03146e-05	0.000222956	0.000125403	2.00003	1.0017	0.34	4	1.00001	0.58	6.00003	2.00196	0.34		0.168376	0.0147183			0.343696		1.25 (0.15-10.24)	0.44 (0.10-1.92)							0.000846262	0.001708	0
rs768632349	11:121429355:A>G	A	T260197:907:M/V:missense_variant	T260197:907:M/V:missense_variant	0.895	0	24.3		0	42768	8.79198e-06	113740	nfe								4.45919e-05	1.56757e-05				1.81065e-05	1	>10	2.21001e-05	1.00024	>10																0.00109701	0.00221407	0
	11:121429365:C>T	C	T260197:910:S/F:missense_variant	T260197:910:S/F:missense_variant	0.618	0	24.2		0	42768										2.34335e-05		1.56753e-05	1.00552e-06	1.00038	>10				6.81973e-07	1.00024	>10																0.00106566	0.00215081	0
rs377498269	11:121429407:A>G	A	T260197:924:N/S:missense_variant	T260197:924:N/S:missense_variant	0.798	0	23.7		4.67639e-05	42768	0.000123031	16256	afr	0.00012332	16218	afr				7.02812e-05	4.45962e-05	6.26919e-05	1	2.0003	1.37	1.00011	5.83108e-07	<0.1	2.00012	2.00026	1.02																0.000125372	0.000253036	0
rs766036618	11:121429421:G>T	G	T260197:929:D/Y:missense_variant	T260197:929:D/Y:missense_variant	0.977	0	32		0	42768	8.79291e-06	113728	nfe	1.11659e-05	89558	nfe				4.68516e-05		3.13444e-05	1.00009	1	0.69				1.00008	1	1.02																0	0	0
rs760029917	11:121429424:G>A	G	T260197:930:D/N:missense_variant	T260197:930:D/N:missense_variant	0.272	0	19.84		0	42768	5.43774e-05	18390	eas	7.45601e-05	13412	eas	REVEL/LOF score too low: 0.27	REVEL/LOF score too low: 0.27	REVEL/LOF score too low: 0.27	2.34258e-05	4.45942e-05	3.13455e-05	1.00005	5.99664e-07	<0.1	1	6.86731e-05	<0.1	2.00009	6.98216e-05	<0.1																0	0	0
	11:121429431:G>A	G	T260197:932:W/*:stop_gained(HC)	T260197:932:W/*:stop_gained(HC)	NA	1	41		0	42768											4.45926e-05	1.56733e-05				3.15182e-05	1	>10	7.50749e-05	1.00004	>10																6.26861e-05	0.000126518	0
rs759257157	11:121429432:G>T	G	T260197:932:W/C:missense_variant	T260197:932:W/C:missense_variant	0.822	0	32		2.3382e-05	42768	8.79245e-06	113734	nfe	1.11659e-05	89558	nfe				2.34248e-05		1.5672e-05	5.54212e-07	1	>10				6.79197e-07	1.00003	>10																6.26861e-05	0.000126518	0
	11:121429434:T>C	T	T260197:933:I/T:missense_variant	T260197:933:I/T:missense_variant	0.76	0	24.1		0	42768	8.79198e-06	113740	nfe	1.11662e-05	89556	nfe				2.34248e-05		1.56716e-05	2.49222e-07	1	>10				1.10997e-06	1	>10																6.26861e-05	0.000126518	0
	11:121429437:A>G	A	T260197:934:Y/C:missense_variant	T260197:934:Y/C:missense_variant	0.959	0	28.9		0	42768	8.79198e-06	113740	nfe								4.45912e-05	1.56716e-05				9.80204e-07	1	>10	1.1716e-06	1	>10																6.26861e-05	0.000126518	0
rs756455542	11:121429443:C>T	C	T260197:936:T/M:missense_variant	T260197:936:T/M:missense_variant	0.769	0	28.3		0	42768	5.43656e-05	18394	eas							4.68499e-05		3.13444e-05	1.29126e-05	2.00001	>10				6.57331e-05	2.00002	>10																6.26861e-05	0.000126518	0
	11:121429463:A>G	A	T260197:943:I/V:missense_variant	T260197:943:I/V:missense_variant	0.608	0	23.4		0	42768											4.45923e-05	1.56721e-05				1.0861e-06	1.00002	>10	1.96811e-06	1.00003	>10																6.26861e-05	0.000126518	0
	11:121429469:C>T	C	T260197:945:R/W:missense_variant	T260197:945:R/W:missense_variant	0.692	0	29.2		0	42768										2.34271e-05	4.45951e-05	3.13466e-05	5.13815e-05	1.00005	>10	1.00009	1.27576e-06	<0.1	1.00015	1.00007	1.02																9.40291e-05	0.000189777	0
rs745891092	11:121429472:A>G	A	T260197:946:I/V:missense_variant	T260197:946:I/V:missense_variant	0.161	0	11.66		0	42768	1.75901e-05	113700	nfe	1.11689e-05	89534	nfe	REVEL/LOF score too low: 0.16		REVEL/LOF score too low: 0.16	2.34291e-05		1.56739e-05	6.66734e-05	1.00012	>10				7.33454e-05	1.00008	>10																9.40291e-05	0.000189777	0
rs143571823	11:121429476:C>T	C	T260197:947:T/M:missense_variant	T260197:947:T/M:missense_variant	0.336	0	22.1		0	42768	0.0150098	16256	afr	0.015045	16218	afr	POPMAF is too high: 0.000 in ADES, 0.015 in GNOMAD-NONNEURO in afr;REVEL/LOF score too low: 0.34	POPMAF is too high: 0.000 in ADES, 0.015 in GNOMAD-NONNEURO in afr;REVEL/LOF score too low: 0.34	POPMAF is too high: 0.000 in ADES, 0.015 in GNOMAD-NONNEURO in afr;REVEL/LOF score too low: 0.34	4.68549e-05	4.45988e-05	3.13493e-05	1.00014	1.00009	0.69	1.00017	1.0657e-06	<0.1	1.00031	1.00009	1.02																9.40291e-05	0.000189777	0
rs374275150	11:121429494:G>A	G	T260197:953:R/H:missense_variant	T260197:953:R/H:missense_variant	0.72	0	26.9		0	42768	0.00018457	16254	afr	0.000185002	16216	afr				7.0306e-05		4.70283e-05	0.000985858	3.00038	>10				0.000633435	3.00024	>10																0.000125372	0.000189777	6.21234e-05
	11:121429506:T>C	T	T260197:957:L/P:missense_variant	T260197:957:L/P:missense_variant	0.819	0	28.5		0	42712										2.34282e-05		1.5673e-05	5.19989e-05	1.0001	>10				3.33637e-05	1.00006	>10																0.00031343	0.000379555	0.000248494
	11:121429515:T>TC	T	T260197:960:L/LX:frameshift_variant(HC)	T260197:960:L/LX:frameshift_variant(HC)	NA	1	33		0	42744											4.45911e-05	1.5674e-05				9.63987e-08	1	>10	4.24089e-05	1.00011	>10																0.000282087	0.000253036	0.000310617
	11:121429517:CCGCA>C	CCGCA	T260197:961-962:PH/X:frameshift_variant(HC)	T260197:961-962:PH/X:frameshift_variant(HC)	NA	1	33		0	42722										2.34313e-05	4.45911e-05	1.56772e-05	0.000105538	1.00018	>10	2.92557e-07	1	>10	0.000135034	1.00023	>10																0.000344774	0.000253036	0.000434864
rs994533093	11:121430256:A>G	A	T260197:980:Q/R:missense_variant	T260197:980:Q/R:missense_variant	0.246	0	21.2		0	42592							REVEL/LOF score too low: 0.25	REVEL/LOF score too low: 0.25	REVEL/LOF score too low: 0.25	2.34542e-05	8.91824e-05	4.70535e-05	8.40649e-05	1.00117	>10	7.77423e-07	2	>10	0.000175377	3.00231	>10																0.00100298	0.00177126	0.000248494
rs994533093	11:121430256:A>T	A	T260197:980:Q/L:missense_variant	T260197:980:Q/L:missense_variant	0.367	0	23.6		0	42592								REVEL/LOF score too low: 0.37	REVEL/LOF score too low: 0.37		4.45912e-05	1.56845e-05				1	1.35935e-06	<0.1	1.00006	0.000769394	<0.1																0.00100298	0.00177126	0.000248494
rs372188860	11:121430270:C>T	C	T260197:985:R/*:stop_gained(HC)	T260197:985:R/*:stop_gained(HC)	NA	1	37		0	42768											8.91856e-05	3.13508e-05				4.44069e-06	2.00007	>10	3.44269e-05	2.00046	>10																0.00106566	0.00202429	0.000124247
	11:121430273:G>A	G	T260197:986:A/T:missense_variant	T260197:986:A/T:missense_variant	0.768	0	28.8		0	42766										2.34328e-05		1.56755e-05	8.48628e-05	1.00026	>10				5.48224e-05	1.0002	>10																0.00103432	0.00196103	0.000124247
rs753732264	11:121430301:A>G	A	T260197:995:E/G:missense_variant	T260197:995:E/G:missense_variant	0.351	0	23.7		2.3382e-05	42768	2.89134e-05	34586	amr	3.27654e-05	30520	amr	REVEL/LOF score too low: 0.35		REVEL/LOF score too low: 0.35	7.02865e-05		4.70199e-05	0.000320343	3.00021	>10				0.00020579	3.00013	>10																0.00040746	0.000632591	0.00018637
rs757083831	11:121430312:A>G	A	T260197:999:N/D:missense_variant	T260197:999:N/D:missense_variant	0.332	0	10.75		2.3382e-05	42768	0.000173481	34586	amr	0.000163827	30520	amr	REVEL/LOF score too low: 0.33	REVEL/LOF score too low: 0.33	REVEL/LOF score too low: 0.33	9.3709e-05	8.91824e-05	9.40357e-05	1.00012	3.00032	2.06	1	1	2.31	2.00011	4.0003	2.04			0.622307			0.659094			1.48 (0.27-8.07)							0.000344774	0.000569332	0.000124247
	11:121430317:G>GCTCA	G	T260197:1000-1001:-/LX:frameshift_variant(HC)	T260197:1000-1001:-/LX:frameshift_variant(HC)	NA	1	29.3		0	42768										2.34324e-05		1.56749e-05	5.70234e-05	1.00027	>10				3.61014e-05	1.00018	>10																0.00040746	0.00069585	0.000124247
rs368806137	11:121430322:C>T	C	T260197:1002:T/M:missense_variant	T260197:1002:T/M:missense_variant	0.536	0	24.9		7.01459e-05	42768	0.000123229	113610	nfe	0.000100518	89536	nfe				4.68655e-05	0.000133774	7.83785e-05	2.00014	0.000548704	<0.1	1	2.00002	4.63	3.00026	2.00107	0.68			0.187944			0.634641			0.63 (0.10-4.04)							0.000376117	0.00069585	6.21234e-05
	11:121437553:G>A	G	T260197:::intron_variant	T260197:::intron_variant;T525532:::splice_donor_variant(LC)	NA	0	1.439		0	5523								Differential missingness;Missingness;REVEL/LOF score too low: 0.00	Differential missingness;Missingness;REVEL/LOF score too low: 0.00		4.72546e-05	2.12064e-05				1.02948	0.0302573	<0.1	1.20798	0.145202	0.12																0.365491	0.484502	0.248618
	11:121437658:C>T	C	T260197:1020:A/V:missense_variant	T260197:1020:A/V:missense_variant;T525532:::5_prime_UTR_variant	0.587	0	28.2		0	40823										2.34471e-05		1.56831e-05	0.000440535	1.00051	>10				0.000308484	1.00043	>10																0.00153581	0.00246711	0.000621234
	11:121437663:G>C	G	T260197:1022:V/L:missense_variant	T260197:1022:V/L:missense_variant;T525532:::5_prime_UTR_variant	0.17	0	17.79		0	42540								REVEL/LOF score too low: 0.17	REVEL/LOF score too low: 0.17		4.4593e-05	1.56809e-05				8.2757e-06	1.00004	>10	0.000242834	1.00036	>10																0.000877605	0.00126518	0.000496987
	11:121437675:T>C	T	T260197:1026:C/R:missense_variant	T260197:1026:C/R:missense_variant;T525532:::5_prime_UTR_variant	0.899	0	26.6		0	40109										2.34411e-05		1.56782e-05	1.00029	0.000408723	<0.1				1.00022	0.000207673	<0.1																0.000564175	0.000506073	0.000621234
	11:121437703:A>G	A	T260197:1035:N/S:missense_variant	T260197:1035:N/S:missense_variant;T525532:::5_prime_UTR_variant	0.218	0	19.33		0	38931							REVEL/LOF score too low: 0.22		REVEL/LOF score too low: 0.22	2.343e-05		1.56739e-05	0.000119414	1.00011	>10				0.000104158	1.00005	>10																0.000501489	0.000442814	0.00055911
rs555068537	11:121437721:G>T	G	T260197:1041:R/M:missense_variant	T260197:1041:R/M:missense_variant;T525532:::5_prime_UTR_variant	0.401	0	21.3		2.33918e-05	42750	2.64247e-05	113530	nfe	3.35196e-05	89500	nfe		REVEL/LOF score too low: 0.40	REVEL/LOF score too low: 0.40		4.45917e-05	1.56741e-05				1.00001	1.54813e-06	<0.1	1.00012	4.75749e-05	<0.1																0.000188058	0.000126518	0.000248494
rs148278712	11:121437742:G>A	G	T260197:1048:S/N:missense_variant	T260197:1048:S/N:missense_variant;T525532:::5_prime_UTR_variant	0.288	0	22.5		0	42758	0.000260311	34574	amr	0.000229448	30508	amr	REVEL/LOF score too low: 0.29		REVEL/LOF score too low: 0.29	2.34268e-05		1.56725e-05	1.00007	2.54258e-05	<0.1				1.00004	1.81807e-05	<0.1																6.26861e-05	6.32591e-05	6.21234e-05
	11:121437790:A>G	A	T260197:1064:Y/C:missense_variant	T260197:1064:Y/C:missense_variant;T525532:8:Y/C:missense_variant	0.682	0	25.1		2.33874e-05	42758	8.81461e-06	113448	nfe	1.11767e-05	89472	nfe				2.34301e-05		1.5674e-05	1.97003e-05	1.00021	>10				1.25376e-05	1.00014	>10																0.000250744	0.000316296	0.00018637
rs1699107	11:121437819:C>G	G	T260197:1074:Q/E:missense_variant	T260197:1074:Q/E:missense_variant;T525532:18:Q/E:missense_variant	0.274	0	13.3		0.999953	42508	1	18190	eas	1	13260	eas	Differential missingness;REVEL/LOF score too low: 0.27		Differential missingness;REVEL/LOF score too low: 0.27	0.999929		0.999968	0.00378023	3.01721	>10				0.00240267	2.011	>10																0.0316878	0.0523153	0.0114307
rs747216086	11:121440872:C>A	C	T260197:1077:T/N:missense_variant	T260197:1077:T/N:missense_variant;T525532:21:T/N:missense_variant	0.512	0	24.9		0	42756	1.7609e-05	113578	nfe	2.23449e-05	89506	nfe				4.68706e-05	0.000133775	7.83807e-05	2.00006	0.000848924	<0.1	1.00005	2	4.63	3.00013	2.00134	0.68			0.187944			0.359919			0.42 (0.07-2.69)							0.00128507	0.00246711	0.000124247
rs376993434	11:121440880:C>T	C	T260197:1080:R/C:missense_variant	T260197:1080:R/C:missense_variant;T525532:24:R/C:missense_variant	0.602	0	31		7.01689e-05	42754	4.40172e-05	113592	nfe	5.58622e-05	89506	nfe				7.03077e-05		4.70288e-05	6.12601e-05	3.00137	>10				3.9347e-05	3.00087	>10																0.000908948	0.00177126	6.21234e-05
rs766300001	11:121440881:G>A	G	T260197:1080:R/H:missense_variant	T260197:1080:R/H:missense_variant;T525532:24:R/H:missense_variant	0.328	0	23.1		2.33874e-05	42758	0.000130727	30598	sas	0.000130762	30590	sas	REVEL/LOF score too low: 0.33		REVEL/LOF score too low: 0.33	9.37528e-05		6.27109e-05	0.000279781	4.00203	>10				0.000178932	4.00141	>10																0.000908948	0.00177126	6.21234e-05
rs370151219	11:121440893:G>A	G	T260197:1084:R/H:missense_variant	T260197:1084:R/H:missense_variant;T525532:28:R/H:missense_variant	0.382	0	23.4		0	42756	0.000184638	16248	afr	0.000185048	16212	afr		REVEL/LOF score too low: 0.38	REVEL/LOF score too low: 0.38		4.45924e-05	1.56739e-05				1.00003	3.85116e-07	<0.1	1.00001	0.000143761	<0.1																0.000595518	0.00120192	0
	11:121440922:A>G	A	T260197:1094:I/V:missense_variant	T260197:1094:I/V:missense_variant;T525532:38:I/V:missense_variant	0.229	0	19.37		0	42766							REVEL/LOF score too low: 0.23		REVEL/LOF score too low: 0.23	2.34251e-05		1.56718e-05	2.56753e-06	1.00002	>10				2.82632e-06	1.00002	>10																0	0	0
	11:121440927:G>C	G	T260197:1095:W/C:missense_variant	T260197:1095:W/C:missense_variant;T525532:39:W/C:missense_variant	0.956	0	28.8		0	42766										2.34266e-05		1.56728e-05	1.07904e-05	1.00007	>10				3.55246e-05	1.00004	>10																6.26861e-05	6.32591e-05	6.21234e-05
	11:121440928:T>G	T	T260197:1096:W/G:missense_variant	T260197:1096:W/G:missense_variant;T525532:40:W/G:missense_variant	0.397	0	23.2		0	42766	8.80173e-06	113614	nfe	1.11687e-05	89536	nfe	REVEL/LOF score too low: 0.40		REVEL/LOF score too low: 0.40	2.3427e-05		1.5673e-05	6.35009e-06	1.00009	>10				3.36289e-05	1.00006	>10																6.26861e-05	6.32591e-05	6.21234e-05
rs146903951	11:121440937:T>C	T	T260197:1099:F/L:missense_variant	T260197:1099:F/L:missense_variant;T525532:43:F/L:missense_variant	0.247	0	22.4	Benign	0.0123457	42768	0.012232	113636	nfe	0.012118	89536	nfe	POPMAF is too high: 0.011 in ADES, 0.012 in GNOMAD-NONNEURO in nfe;MAF is too high: 0.011 in ADES, 0.012 in GNOMAD;REVEL/LOF score too low: 0.25	POPMAF is too high: 0.013 in ADES, 0.012 in GNOMAD-NONNEURO in nfe;MAF is too high: 0.013 in ADES, 0.012 in GNOMAD;REVEL/LOF score too low: 0.25	POPMAF is too high: 0.011 in ADES, 0.012 in GNOMAD-NONNEURO in nfe;MAF is too high: 0.011 in ADES, 0.012 in GNOMAD;REVEL/LOF score too low: 0.25	0.010635	0.012441	0.0113464	186.004	268.006	0.99	191.001	88.0001	1.07	369.005	355.011	0.98	1.67319e-09	5.45319e-07	2.07252e-15	0.831419	0.83747	0.91934	0.98 (0.80-1.19)	1.15 (0.87-1.53)	1.01 (0.86-1.18)							9.40291e-05	6.32591e-05	0.000124247
	11:121440955:G>C	G	T260197:1105:D/H:missense_variant	T260197:1105:D/H:missense_variant;T525532:49:D/H:missense_variant	0.96	0	31		0	42765										2.34443e-05		1.56799e-05	3.67359e-05	1.0008	>10				2.36345e-05	1.00051	>10																0.0018179	0.00341599	0.000248494
rs770903456	11:121440958:A>C	A	T260197:1106:M/L:missense_variant	T260197:1106:M/L:missense_variant;T525532:50:M/L:missense_variant	0.304	0	20.3		0	42762	8.80421e-06	113582	nfe				REVEL/LOF score too low: 0.30		REVEL/LOF score too low: 0.30	2.34398e-05		1.5678e-05	1.00004	0.000601069	<0.1				1.00003	0.000383804	<0.1																0.00206864	0.00379555	0.00037274
	11:121440964:G>A	G	T260197:1108:D/N:missense_variant	T260197:1108:D/N:missense_variant;T525532:52:D/N:missense_variant	0.831	0	32		2.33951e-05	42744	2.64285e-05	113514	nfe	2.23559e-05	89462	nfe				4.93738e-05	4.45911e-05	4.86113e-05	8.89055e-05	2.10768	>10	2.09179e-07	1	>10	8.37195e-05	3.10181	>10																0.00216267	0.00385881	0.000496987
	11:121440977:G>A	G	T260197:1112:C/Y:missense_variant&splice_region_variant	T260197:1112:C/Y:missense_variant&splice_region_variant;T525532:56:C/Y:missense_variant&splice_region_variant	0.842	0	28		0	42744											4.45911e-05	1.56828e-05				3.45902e-07	1	>10	8.41597e-05	1.00063	>10																0.00316565	0.00575658	0.000621234
rs753341957	11:121440979:C>T	C	T260197:1113:P/S:missense_variant&splice_region_variant	T260197:1113:P/S:missense_variant&splice_region_variant;T525532:57:P/S:missense_variant&splice_region_variant	0.573	0	27		7.01754e-05	42750	4.40482e-05	113512	nfe	4.47027e-05	89480	nfe					0.000178366	6.27492e-05				3.00001	1.00002	0.77	3.00051	1.00351	0.34																0.00332236	0.00600962	0.000683357
rs62617129	11:121444958:A>G	A	T260197:1116:I/V:missense_variant	T260197:1116:I/V:missense_variant;T525532:60:I/V:missense_variant;T532694:::upstream_gene_variant;T534286:::upstream_gene_variant	0.335	0	3.151		0.00748223	42768	0.00798747	113678	nfe	0.00805281	89534	nfe	REVEL/LOF score too low: 0.34	REVEL/LOF score too low: 0.34	REVEL/LOF score too low: 0.34	0.00937237	0.0100778	0.00963979	176.998	223.108	0.86	155.004	71.0016	1.06	324.003	291.112	0.91	2.35413e-11	1.31939e-06	1.87912e-16	0.261629	0.965741	0.992549	0.89 (0.72-1.10)	1.34 (0.98-1.83)	1.00 (0.85-1.18)	addition	0.864176			0.992549	0.992549	0.00072089	0.00145496	0
	11:121444970:G>T	G	T260197:1120:D/Y:missense_variant	T260197:1120:D/Y:missense_variant;T525532:64:D/Y:missense_variant;T532694:::upstream_gene_variant;T534286:::upstream_gene_variant	0.64	0	28		0	42768										2.34318e-05	0.000133784	6.27018e-05	4.73203e-05	1.00026	>10	3	0.000229425	<0.1	3.00012	1.00088	0.34																0.00072089	0.00145496	0
	11:121444981:T>A	T	T260197:1123:F/L:missense_variant	T260197:1123:F/L:missense_variant;T525532:67:F/L:missense_variant;T532694:::upstream_gene_variant;T534286:::upstream_gene_variant	0.859	0	27.7		4.67639e-05	42768	4.39731e-05	113706	nfe	4.46678e-05	89550	nfe				0.000234313	0.000445946	0.000313496	4	6.0028	1.03	8.00001	2.00077	0.58	12	8.00418	0.68	0.186933	0.0406542	0.00735546	0.397224	0.548708	0.529833	1.74 (0.47-6.49)	0.91 (0.21-4.02)	1.34 (0.53-3.39)							0.00072089	0.00145496	0
rs267602736	11:121444982:C>A	C	T260197:1124:R/S:missense_variant	T260197:1124:R/S:missense_variant;T525532:68:R/S:missense_variant;T532694:::upstream_gene_variant;T534286:::upstream_gene_variant	0.693	0	26.8		4.67639e-05	42768	4.39746e-05	113702	nfe	4.46688e-05	89548	nfe				0.000234335	0.000445958	0.000313519	4.00021	6.00357	1.03	8.00008	2.00098	0.58	12.0003	8.00533	0.68	0.186933	0.0406542	0.00735546	0.397224	0.548708	0.529833	1.74 (0.47-6.49)	0.91 (0.21-4.02)	1.34 (0.53-3.39)							0.00072089	0.00145496	0
rs267602736	11:121444982:C>T	C	T260197:1124:R/C:missense_variant	T260197:1124:R/C:missense_variant;T525532:68:R/C:missense_variant;T532694:::upstream_gene_variant;T534286:::upstream_gene_variant	0.858	0	32		0	42768	1.75898e-05	113702	nfe	1.11672e-05	89548	nfe				4.68655e-05	4.45979e-05	4.70273e-05	3.7441e-05	2.00065	>10	1.17502e-05	1.00014	>10	4.73864e-05	3.00076	>10																0.00072089	0.00145496	0
	11:121444989:A>G	A	T260197:1126:Q/R:missense_variant	T260197:1126:Q/R:missense_variant;T525532:70:Q/R:missense_variant;T534286:::upstream_gene_variant;T532694:::upstream_gene_variant	0.249	0	21.4		0	42768							REVEL/LOF score too low: 0.25		REVEL/LOF score too low: 0.25	2.34306e-05		1.56754e-05	1	0.000253368	<0.1				1	0.000248036	<0.1																0.00072089	0.00145496	0
	11:121445010:C>T	C	T260197:1133:P/L:missense_variant	T260197:1133:P/L:missense_variant;T525532:77:P/L:missense_variant;T534286:::upstream_gene_variant;T532694:::upstream_gene_variant	0.731	0	27.1		0	42761								Differential missingness	Differential missingness		4.45954e-05	1.56866e-05				1.00003	6.49927e-05	<0.1	1.00004	0.000922619	<0.1																0.00172387	0.00347925	0
	11:121445034:A>G	A	T260197:1141:E/G:missense_variant	T260197:1141:E/G:missense_variant;T525532:85:E/G:missense_variant;T534286:::upstream_gene_variant;T532694:::upstream_gene_variant	0.335	0	32		0	42763							REVEL/LOF score too low: 0.34		REVEL/LOF score too low: 0.34	2.34285e-05		1.56737e-05	0.000101188	1.00006	>10				6.6469e-05	1.00007	>10																0.000188058	0.000253036	0.000124247
	11:121445048:G>A	G	T260197:1146:D/N:missense_variant	T260197:1146:D/N:missense_variant;T525532:90:D/N:missense_variant;T534286:::upstream_gene_variant;T532694:::upstream_gene_variant	0.797	0	31		0	42764											4.45954e-05	1.56746e-05				2.86257e-05	1.00007	>10	5.83371e-05	1.00014	>10																0.000344774	0.000506073	0.00018637
rs910544838	11:121447571:G>A	G	T260197:::intron_variant	T260197:::intron_variant;T525532:::intron_variant;T532694:::5_prime_UTR_variant;T534286:5:R/Q:missense_variant	0.128	0	0.997		0	18962	4.10779e-05	24344	amr	4.92078e-05	20322	amr	Differential missingness;Missingness;REVEL/LOF score too low: 0.13	Differential missingness;Missingness;REVEL/LOF score too low: 0.13	Differential missingness;Missingness;REVEL/LOF score too low: 0.13	9.39902e-05	6.35786e-05	7.65274e-05	1.10062	2.91182	1.82	1.31382	0.111991	0.2	2.11481	2.7684	1.33																0.34866	0.284856	0.411319
	11:121447589:C>T	C	T260197:::intron_variant	T260197:::intron_variant;T525532:::intron_variant;T532694:::5_prime_UTR_variant;T534286:11:T/I:missense_variant	0.118	0	3.624		0	18965							Differential missingness;Missingness;REVEL/LOF score too low: 0.12		Differential missingness;Missingness;REVEL/LOF score too low: 0.12	3.91305e-05		2.30337e-05	1.36665	0.303828	0.15				1.27795	0.191827	0.15																0.348503	0.284413	0.411443
rs903239477	11:121447630:T>G	T	T260197:::intron_variant	T260197:::intron_variant;T525532:::intron_variant;T534286:25:S/A:missense_variant;T532694:::5_prime_UTR_variant	0.07	0	10.14		0	18982	0.000164042	6096	afr	0.000164962	6062	afr	Differential missingness;Missingness;REVEL/LOF score too low: 0.07		Differential missingness;Missingness;REVEL/LOF score too low: 0.07	3.91212e-05		2.29866e-05	0.366561	1.30352	2.44				0.276642	1.19013	4.38																0.348253	0.284097	0.411257
	11:121447633:A>G	A	T260197:::intron_variant	T260197:::intron_variant;T525532:::intron_variant;T532694:::5_prime_UTR_variant;T534286:26:T/A:missense_variant	0.171	0	0.355		5.26704e-05	18986	2.09556e-05	47720	nfe	2.35183e-05	42520	nfe	Differential missingness;Missingness;REVEL/LOF score too low: 0.17	Differential missingness;Missingness;REVEL/LOF score too low: 0.17	Differential missingness;Missingness;REVEL/LOF score too low: 0.17	3.91455e-05	5.38256e-05	4.59819e-05	0.366789	1.30433	2.44	0.153883	1.05321	>10	0.553154	2.38095	4.38																0.348441	0.284476	0.411257
	11:121447670:T>G	T	T260197:::intron_variant	T260197:::intron_variant;T525532:::intron_variant;T532694:::5_prime_UTR_variant;T534286:38:L/R:missense_variant	0.126	0	5.769		5.25652e-05	19024	4.17415e-05	47914	nfe	4.68274e-05	42710	nfe	Differential missingness;Missingness;REVEL/LOF score too low: 0.13		Differential missingness;Missingness;REVEL/LOF score too low: 0.13	3.91224e-05		2.28978e-05	0.366574	1.30356	2.44				0.273326	1.18778	4.43																0.348002	0.28397	0.410884
	11:121447673:C>G	C	T260197:::intron_variant	T260197:::intron_variant;T525532:::intron_variant;T532694:::5_prime_UTR_variant;T534286:39:P/R:missense_variant	0.094	0	3.502		0.000105141	19022	8.34759e-05	47918	nfe	7.02313e-05	42716	nfe	Differential missingness;Missingness;REVEL/LOF score too low: 0.09	Differential missingness;Missingness;REVEL/LOF score too low: 0.09	Differential missingness;Missingness;REVEL/LOF score too low: 0.09	3.91251e-05	5.34373e-05	4.57896e-05	0.366598	1.30365	2.44	1.14864	0.0497475	0.1	1.54632	1.37551	0.91																0.347971	0.28397	0.410822
	11:121447687:A>G	A	T260197:::intron_variant	T260197:::intron_variant;T525532:::intron_variant;T534286:44:I/V:missense_variant;T532694:::5_prime_UTR_variant	0.154	0	5.194		0	19119								Differential missingness;Missingness;REVEL/LOF score too low: 0.15	Differential missingness;Missingness;REVEL/LOF score too low: 0.15		4.89147e-05	2.28473e-05				1.07269	0.0242711	<0.1	1.27112	0.186769	0.15																0.347971	0.284033	0.41076
	11:121447715:G>A	G	T260197:::intron_variant	T260197:::intron_variant;T525532:::intron_variant;T534286:53:W/*:stop_gained(HC);T532694:::5_prime_UTR_variant	NA	1	5.572		0	9783							Differential missingness;Missingness;REVEL/LOF score too low: 0.00		Differential missingness;Missingness	3.91262e-05		2.26949e-05	1.36656	0.303734	0.15				1.26461	0.183549	0.15																0.347469	0.283591	0.410201
	11:121447848:G>A	G	T260197:::intron_variant	T260197:::intron_variant;T525532:::intron_variant;T534286:::intron_variant;T532694:::splice_donor_variant(LC)	NA	0	4.666		0	5520								Differential missingness;Missingness;REVEL/LOF score too low: 0.00	Differential missingness;Missingness;REVEL/LOF score too low: 0.00		4.51562e-05	2.96164e-05				0.00545236	1.00722	>10	0.365551	1.52427	4.25																0.515875	0.613487	0.420016
rs755000690	11:121448004:C>T	C	T260197:1159:R/W:missense_variant	T260197:1159:R/W:missense_variant;T525532:103:R/W:missense_variant;T532694:5:R/W:missense_variant;T534286:69:R/W:missense_variant	0.586	0	25.8		2.43641e-05	41044	0.000172224	29032	sas	0.000172271	29024	sas	Differential missingness		Differential missingness	2.36196e-05		1.57542e-05	0.00219987	1.00612	>10				0.00139542	1.00388	>10																0.0261714	0.0420673	0.010561
rs748981649	11:121448012:C>G	C	T260197:1161:D/E:missense_variant	T260197:1161:D/E:missense_variant;T525532:105:D/E:missense_variant;T532694:7:D/E:missense_variant;T534286:71:D/E:missense_variant	0.17	0	13.72		2.38107e-05	41998	6.16219e-05	16228	afr	6.66356e-05	30014	amr	Differential missingness;REVEL/LOF score too low: 0.17	Differential missingness;REVEL/LOF score too low: 0.17	Differential missingness;REVEL/LOF score too low: 0.17	4.70744e-05	4.45964e-05	4.71589e-05	1.00229	1.00731	0.69	1.00008	4.07188e-05	<0.1	2.00223	1.00698	0.51																0.0136342	0.0220142	0.00540473
rs776011442	11:121448029:C>A	C	T260197:1167:S/Y:missense_variant	T260197:1167:S/Y:missense_variant;T525532:111:S/Y:missense_variant;T532694:13:S/Y:missense_variant;T534286:77:S/Y:missense_variant	0.267	0	25		2.35338e-05	42492	1.76997e-05	112996	nfe	2.24366e-05	89140	nfe	REVEL/LOF score too low: 0.27		REVEL/LOF score too low: 0.27	2.34849e-05		1.56972e-05	1.00148	0.00109021	<0.1				1.00095	0.000692261	<0.1																0.00579846	0.00860324	0.00304405
	11:121448032:G>T	G	T260197:1168:G/V:missense_variant	T260197:1168:G/V:missense_variant;T525532:112:G/V:missense_variant;T534286:78:G/V:missense_variant;T532694:14:G/V:missense_variant	0.782	0	29.4		0	42529											4.45926e-05	1.56876e-05				3.26553e-05	1	>10	0.000228062	1.0008	>10																0.00557906	0.0083502	0.00285768
	11:121448036:G>A	G	T260197:1169:M/I:missense_variant	T260197:1169:M/I:missense_variant;T525532:113:M/I:missense_variant;T534286:79:M/I:missense_variant;T532694:15:M/I:missense_variant	0.1	0	22.4		0	42552	8.83814e-06	113146	nfe	1.12055e-05	89242	nfe		REVEL/LOF score too low: 0.10	REVEL/LOF score too low: 0.10		4.45913e-05	1.56822e-05				1	5.93883e-07	<0.1	1.00018	0.000496296	<0.1																0.00329102	0.00480769	0.00180158
rs765364921	11:121448043:C>T	C	T260197:1172:R/C:missense_variant	T260197:1172:R/C:missense_variant;T525532:116:R/C:missense_variant;T534286:82:R/C:missense_variant;T532694:18:R/C:missense_variant	0.774	0	27.6		0	42572	8.83548e-06	113180	nfe	1.12015e-05	89274	nfe				2.34468e-05		1.56809e-05	0.000279818	1.00066	>10				0.000173423	1.00042	>10																0.00275819	0.00411184	0.00142884
rs140487953	11:121448044:G>A	G	T260197:1172:R/H:missense_variant	T260197:1172:R/H:missense_variant;T525532:116:R/H:missense_variant;T534286:82:R/H:missense_variant;T532694:18:R/H:missense_variant	0.638	0	26.4		4.69792e-05	42572	4.41813e-05	113170	nfe	4.48049e-05	89276	nfe				4.69568e-05		3.24336e-05	1.00069	1.00389	0.69				1.0658	1.00379	0.96																0.00272685	0.00411184	0.00136671
	11:121448059:G>A	G	T260197:1177:C/Y:missense_variant	T260197:1177:C/Y:missense_variant;T525532:121:C/Y:missense_variant;T532694:23:C/Y:missense_variant;T534286:87:C/Y:missense_variant	0.968	0	28.3		0	42571										2.34561e-05	4.45913e-05	3.13698e-05	0.000183133	1.00116	>10	2.76689e-06	1	>10	0.000233704	2.00147	>10																0.00253879	0.00379555	0.00130459
	11:121448109:G>A	G	T260197:1194:A/T:missense_variant&splice_region_variant(HC)	T260197:1194:A/T:missense_variant&splice_region_variant(HC);T525532:138:A/T:missense_variant&splice_region_variant(HC);T534286:104:A/T:missense_variant&splice_region_variant(HC);T532694:40:A/T:missense_variant&splice_region_variant(HC)	0.112	0	33			40064							Differential missingness;REVEL/LOF score too low: 0.11		Differential missingness;REVEL/LOF score too low: 0.11	2.38034e-05		1.58316e-05	0.00328573	1.01288	>10				0.00205331	1.00816	>10																0.0416549	0.0667384	0.0170218
	11:121448111:T>A	T	T260197:::splice_donor_variant(HC)	T260197:::splice_donor_variant(HC);T525532:::splice_donor_variant(HC);T532694:::splice_donor_variant(HC);T534286:::splice_donor_variant(HC)	NA	1	34		0	35707							Differential missingness		Differential missingness	2.37866e-05		1.58548e-05	0.00297986	1.01247	>10				0.00228235	1.00941	>10																0.0468892	0.074962	0.0193204
rs755527925	11:121454173:A>G	A	T260197:1196:Y/C:missense_variant	T260197:1196:Y/C:missense_variant;T525532:140:Y/C:missense_variant;T532694:42:Y/C:missense_variant;T534286:106:Y/C:missense_variant	0.108	0	22.2		0	42318	6.58892e-05	30354	sas	6.59065e-05	30346	sas	Differential missingness;REVEL/LOF score too low: 0.11	Differential missingness;REVEL/LOF score too low: 0.11	Differential missingness;REVEL/LOF score too low: 0.11	2.35448e-05	0.000133774	6.29399e-05	0.000951971	1.00418	>10	2	1.00002	1.16	2.00287	2.01332	1.02																0.0176148	0.0296685	0.00577747
rs774626685	11:121454205:C>T	C	T260197:1207:R/*:stop_gained(HC)	T260197:1207:R/*:stop_gained(HC);T525532:151:R/*:stop_gained(HC);T534286:117:R/*:stop_gained(HC);T532694:53:R/*:stop_gained(HC)	NA	1	45		0	42556	2.93169e-05	34110	amr	3.32535e-05	30072	amr				4.70029e-05		3.14086e-05	0.000606459	2.00595	>10				0.000386519	2.0038	>10																0.00614324	0.0105643	0.00180158
rs114830255	11:121454206:G>A	G	T260197:1207:R/Q:missense_variant	T260197:1207:R/Q:missense_variant;T525532:151:R/Q:missense_variant;T532694:53:R/Q:missense_variant;T534286:117:R/Q:missense_variant	0.056	0	15.56		0.000117669	42492	0.0130257	16122	afr	0.012991	16088	afr	POPMAF is too high: 0.000 in ADES, 0.013 in GNOMAD-NONNEURO in afr;REVEL/LOF score too low: 0.06	POPMAF is too high: 0.000 in ADES, 0.013 in GNOMAD-NONNEURO in afr;REVEL/LOF score too low: 0.06	POPMAF is too high: 0.000 in ADES, 0.013 in GNOMAD-NONNEURO in afr;REVEL/LOF score too low: 0.06	0.000234875	0.000222979	0.000235529	5.00392	5.02291	0.69	2	3.00053	3.47	7.00376	8.02536	1.17	0.0689045	0.798026	0.17867	0.214458	0.51602	0.313925	0.45 (0.12-1.67)	1.04 (0.13-8.52)	0.58 (0.20-1.70)							0.00604921	0.0103745	0.00180158
rs764129966	11:121454211:G>A	G	T260197:1209:G/R:missense_variant	T260197:1209:G/R:missense_variant;T525532:153:G/R:missense_variant;T532694:55:G/R:missense_variant;T534286:119:G/R:missense_variant	0.239	0	24.7		2.35349e-05	42490	2.65778e-05	112876	nfe				REVEL/LOF score too low: 0.24		REVEL/LOF score too low: 0.24	2.34547e-05		1.56842e-05	0.000197475	1.00108	>10				0.000113908	1.00069	>10																0.00532832	0.00917257	0.00155308
	11:121454233:G>A	G	T260197:1216:W/*:stop_gained(HC)	T260197:1216:W/*:stop_gained(HC);T525532:160:W/*:stop_gained(HC);T534286:126:W/*:stop_gained(HC);T532694:62:W/*:stop_gained(HC)	NA	1	46		0	42492										2.34483e-05		1.56816e-05	0.000302592	1.00071	>10				0.000190428	1.00045	>10																0.00300893	0.00506073	0.000993974
	11:121454242:A>G	A	T260197:1219:D/G:missense_variant	T260197:1219:D/G:missense_variant;T525532:163:D/G:missense_variant;T534286:129:D/G:missense_variant;T532694:65:D/G:missense_variant	0.983	0	27.6		0	42502										2.34464e-05		1.56808e-05	0.000275118	1.00065	>10				0.000175851	1.00042	>10																0.00335371	0.0055668	0.00118034
	11:121454244:G>A	G	T260197:1220:G/R:missense_variant	T260197:1220:G/R:missense_variant;T525532:164:G/R:missense_variant;T532694:66:G/R:missense_variant;T534286:130:G/R:missense_variant	0.576	0	25.6			42458										2.34475e-05		1.56813e-05	1.00022	0.000750324	<0.1				1.00014	0.000479535	<0.1																0.00335371	0.00563006	0.00111822
rs377348849	11:121454251:C>T	C	T260197:1222:T/M:missense_variant	T260197:1222:T/M:missense_variant;T525532:166:T/M:missense_variant;T532694:68:T/M:missense_variant;T534286:132:T/M:missense_variant	0.09	0	14.04		2.35682e-05	42430	0.000186243	16108	afr	0.000186614	16076	afr	REVEL/LOF score too low: 0.09	REVEL/LOF score too low: 0.09	REVEL/LOF score too low: 0.09	7.70342e-05	4.46048e-05	6.64379e-05	2.0037	1.28489	0.44	1.00015	0.000154202	<0.1	3.00304	1.23636	0.42																0.00567309	0.00942561	0.00198795
rs144535605	11:121454280:C>G	C	T260197:1232:P/A:missense_variant	T260197:1232:P/A:missense_variant;T525532:176:P/A:missense_variant;T532694:78:P/A:missense_variant;T534286:142:P/A:missense_variant	0.469	0	23.6		2.3959e-05	41738	6.01178e-05	33268	amr	6.81617e-05	29342	amr	Differential missingness;REVEL/LOF score too low: 0.47		Differential missingness;REVEL/LOF score too low: 0.47	2.35563e-05		1.57275e-05	0.00111388	1.0045	>10				0.000702992	1.00287	>10																0.017364	0.0296685	0.00528049
rs772060927	11:121454284:T>G	T	T260197:1233:V/G:missense_variant	T260197:1233:V/G:missense_variant;T525532:177:V/G:missense_variant;T532694:79:V/G:missense_variant;T534286:143:V/G:missense_variant	0.093	0	14.81		2.4079e-05	41530	5.41604e-05	110782	nfe	6.87269e-05	87302	nfe	Differential missingness;REVEL/LOF score too low: 0.09	Differential missingness;REVEL/LOF score too low: 0.09	Differential missingness;REVEL/LOF score too low: 0.09	9.45871e-05	0.000178367	0.000126223	1.0064	3.03152	2.07	4.00004	3.0432e-05	<0.1	5.00916	3.04512	0.62			0.0779966			0.544475			0.63 (0.14-2.73)							0.0244789	0.041498	0.00776542
	11:121456930:G>A	G	T260197:::splice_acceptor_variant(HC)	T260197:::splice_acceptor_variant(HC);T525532:::splice_acceptor_variant(HC);T532694:::splice_acceptor_variant(HC);T534286:::splice_acceptor_variant(HC);T527934:::upstream_gene_variant	NA	1	35		4.67639e-05	42768	1.75867e-05	113722	nfe	2.23324e-05	89556	nfe	Differential missingness		Differential missingness	2.34775e-05		1.56948e-05	0.000433069	1.00182	>10				0.000291511	1.00119	>10																0.00510892	0.00872976	0.00155308
rs201196740	11:121456951:C>T	C	T260197:1243:R/C:missense_variant	T260197:1243:R/C:missense_variant;T525532:187:R/C:missense_variant;T532694:89:R/C:missense_variant;T534286:153:R/C:missense_variant;T527934:::upstream_gene_variant	0.737	0	26		0	42768	0.000326193	18394	eas	0.000298151	13416	eas	Differential missingness		Differential missingness	2.34773e-05		1.56956e-05	0.000280679	1.00197	>10				0.000246558	1.00129	>10																0.00401191	0.00765435	0.000434864
	11:121456952:G>C	G	T260197:1243:R/P:missense_variant	T260197:1243:R/P:missense_variant;T525532:187:R/P:missense_variant;T532694:89:R/P:missense_variant;T534286:153:R/P:missense_variant;T527934:::upstream_gene_variant	0.676	0	23.2		0	42768							Differential missingness		Differential missingness	2.34718e-05		1.56927e-05	0.000271799	1.00174	>10				0.00020517	1.00114	>10																0.00401191	0.00765435	0.000434864
	11:121456958:C>T	C	T260197:1245:P/L:missense_variant	T260197:1245:P/L:missense_variant;T525532:189:P/L:missense_variant;T532694:91:P/L:missense_variant;T534286:155:P/L:missense_variant;T527934:::upstream_gene_variant	0.436	0	23		4.67639e-05	42768	3.51729e-05	113724	nfe	3.34986e-05	89556	nfe	Differential missingness;REVEL/LOF score too low: 0.44	Differential missingness;REVEL/LOF score too low: 0.44	Differential missingness;REVEL/LOF score too low: 0.44	2.3467e-05	4.45942e-05	3.13802e-05	0.000113178	1.00169	>10	1	6.43535e-05	<0.1	1.00015	1.00222	1.02																0.00401191	0.00759109	0.000496987
rs1699102	11:121456962:C>G	T	T260197:1246:N/K:missense_variant	T260197:1246:N/K:missense_variant;T525532:190:N/K:missense_variant;T532694:92:N/K:missense_variant;T534286:156:N/K:missense_variant;T527934:::upstream_gene_variant	0.582	0	22.4		7.01459e-05	42768	5.2751e-05	113742	nfe	5.58322e-05	89554	nfe	Differential missingness		Differential missingness	9.39982e-05		6.2821e-05	1.00152	3.01126	2.07				1.00099	3.00762	3.06																0.00413728	0.00784413	0.000496987
rs1054859234	11:121456987:C>T	C	T260197:1255:H/Y:missense_variant	T260197:1255:H/Y:missense_variant;T525532:199:H/Y:missense_variant;T532694:101:H/Y:missense_variant;T534286:165:H/Y:missense_variant;T527934:::upstream_gene_variant	0.536	0	23.9		0	42768							Differential missingness		Differential missingness	2.35676e-05		1.57335e-05	1.00005	0.00604558	<0.1				1.00006	0.00388875	<0.1																0.0074283	0.0146129	0.00037274
rs145960733	11:121456996:G>A	G	T260197:1258:G/S:missense_variant	T260197:1258:G/S:missense_variant;T525532:202:G/S:missense_variant;T532694:104:G/S:missense_variant;T534286:168:G/S:missense_variant;T527934:::upstream_gene_variant	0.793	0	24.9		0.00011691	42768	6.15569e-05	113716	nfe	7.81616e-05	89558	nfe	Differential missingness	Differential missingness	Differential missingness	0.000165329	8.92055e-05	0.000126287	4.00062	3.05728	0.53	1.00001	1.00052	2.31	4.00062	4.05776	1.03	0.0627878		0.235717	0.613198		0.522684	0.68 (0.14-3.25)		1.58 (0.36-6.84)							0.0107507	0.0214448	0.000248494
rs770849960	11:121457002:C>T	C	T260197:1260:R/C:missense_variant	T260197:1260:R/C:missense_variant;T525532:204:R/C:missense_variant;T534286:170:R/C:missense_variant;T532694:106:R/C:missense_variant;T527934:::upstream_gene_variant	0.402	0	22.9		0	42768	0.000163097	18394	eas	0.000149076	13416	eas		Differential missingness;REVEL/LOF score too low: 0.40	Differential missingness;REVEL/LOF score too low: 0.40		4.45931e-05	1.57677e-05				4.79513e-07	1.00004	>10	6.27482e-05	1.00607	>10																0.0110014	0.0218877	0.000310617
	11:121457006:A>G	A	T260197:1261:D/G:missense_variant	T260197:1261:D/G:missense_variant;T525532:205:D/G:missense_variant;T534286:171:D/G:missense_variant;T532694:107:D/G:missense_variant;T527934:::upstream_gene_variant	0.929	0	24.4		2.3382e-05	42768	8.79368e-06	113718	nfe	1.11662e-05	89556	nfe	Differential missingness		Differential missingness	2.36135e-05		1.57522e-05	8.57349e-05	1.00797	>10				5.49304e-05	1.00509	>10																0.0110641	0.0219509	0.00037274
	11:121457023:G>A	G	T260197:1267:D/N:missense_variant	T260197:1267:D/N:missense_variant;T525532:211:D/N:missense_variant;T532694:113:D/N:missense_variant;T534286:177:D/N:missense_variant;T527934:::upstream_gene_variant	0.81	0	27.8		0	42768							Differential missingness		Differential missingness	2.34595e-05		1.56864e-05	0.000232197	1.00125	>10				0.000146341	1.0008	>10																0.0045134	0.00847672	0.000621234
	11:121457029:C>T	C	T260197:1269:Q/*:stop_gained(HC)	T260197:1269:Q/*:stop_gained(HC);T525532:213:Q/*:stop_gained(HC);T534286:179:Q/*:stop_gained(HC);T532694:115:Q/*:stop_gained(HC);T527934:::upstream_gene_variant	NA	1	44		0	42768							Differential missingness		Differential missingness	2.34542e-05		1.56844e-05	0.000162246	1.0011	>10				0.000104868	1.00072	>10																0.0045134	0.0083502	0.000745481
rs377292128	11:121458731:C>T	C	T260197:1273:P/S:missense_variant&splice_region_variant	T260197:1273:P/S:missense_variant&splice_region_variant;T525532:217:P/S:missense_variant&splice_region_variant;T534286:183:P/S:missense_variant&splice_region_variant;T532694:119:P/S:missense_variant&splice_region_variant;T527934:::upstream_gene_variant	0.634	0	24.6		2.3382e-05	42768	6.15157e-05	16256	afr	6.16599e-05	16218	afr				7.03944e-05		4.70669e-05	1.0012	2.00393	1.38				1.00081	2.00252	2.04																0.00131641	0.00196103	0.000683357
	11:121458738:G>C	G	T260197:1275:C/S:missense_variant	T260197:1275:C/S:missense_variant;T525532:219:C/S:missense_variant;T532694:121:C/S:missense_variant;T534286:185:C/S:missense_variant;T527934:::upstream_gene_variant	0.663	0	24.3		0	42768										2.34289e-05		1.56735e-05	8.36953e-05	1.00009	>10				6.4447e-05	1.00006	>10																0.000376117	0.000442814	0.000310617
rs773791624	11:121458741:C>T	C	T260197:1276:T/M:missense_variant	T260197:1276:T/M:missense_variant;T525532:220:T/M:missense_variant;T532694:122:T/M:missense_variant;T534286:186:T/M:missense_variant;T527934:::upstream_gene_variant	0.688	0	25.6		9.35279e-05	42768	8.67303e-05	34590	amr	9.82898e-05	30522	amr				0.000140577	4.4676e-05	0.000109745	1.00039	5.00085	3.44	0.0018843	1.00002	>10	1.00217	6.00064	6.1	0.803676		0.933956	0.250227		0.121317	3.54 (0.65-19.38)		5.37 (1.12-25.81)							0.000344774	0.000379555	0.000310617
	11:121458749:A>G	A	T260197:1279:M/V:missense_variant	T260197:1279:M/V:missense_variant;T525532:223:M/V:missense_variant;T534286:189:M/V:missense_variant;T532694:125:M/V:missense_variant;T527934:::upstream_gene_variant	0.657	0	23.8		0	42768	3.26627e-05	30616	sas	3.26712e-05	30608	sas				2.34255e-05		1.5672e-05	1.00001	2.32299e-05	<0.1				1.00001	1.65468e-05	<0.1																0.000156715	0.000189777	0.000124247
	11:121458751:G>A	G	T260197:1279:M/I:missense_variant	T260197:1279:M/I:missense_variant;T525532:223:M/I:missense_variant;T534286:189:M/I:missense_variant;T532694:125:M/I:missense_variant;T527934:::upstream_gene_variant	0.6	0	26.8		0	42768											4.45949e-05	1.56737e-05				1.00005	3.21122e-05	<0.1	1.00006	7.7553e-05	<0.1																0.000156715	0.000189777	0.000124247
rs752813553	11:121458770:C>T	C	T260197:1286:R/C:missense_variant	T260197:1286:R/C:missense_variant;T525532:230:R/C:missense_variant;T532694:132:R/C:missense_variant;T534286:196:R/C:missense_variant;T527934:::upstream_gene_variant	0.706	0	32		0	42768	6.15157e-05	16256	afr	6.16599e-05	16218	afr				2.34267e-05		1.56736e-05	6.77839e-05	1.00002	>10				8.62549e-05	1.00004	>10																0.000125372	6.32591e-05	0.00018637
rs912116035	11:121458771:G>T	G	T260197:1286:R/L:missense_variant	T260197:1286:R/L:missense_variant;T525532:230:R/L:missense_variant;T532694:132:R/L:missense_variant;T534286:196:R/L:missense_variant;T527934:::upstream_gene_variant	0.75	0	25.3		0	42768										7.03147e-05	8.92069e-05	7.83948e-05	0.000754118	3.00098	>10	0.000431524	2.00012	>10	0.00123276	5.00114	>10			1			0.890254			109877.19 (6843.44-1764171.14)							9.40291e-05	6.32591e-05	0.000124247
rs201019377	11:121458785:T>C	T	T260197:1291:F/L:missense_variant	T260197:1291:F/L:missense_variant;T525532:235:F/L:missense_variant;T532694:137:F/L:missense_variant;T534286:201:F/L:missense_variant;T527934:::upstream_gene_variant	0.314	0	23.3		0.00011691	42768	7.04101e-05	113620	nfe	6.69972e-05	89556	nfe	QC-excluded: VQSR;REVEL/LOF score too low: 0.31	REVEL/LOF score too low: 0.31	REVEL/LOF score too low: 0.31	7.02811e-05	4.45965e-05	6.2692e-05	1.00019	2.00011	1.37	1.00012	3.95995e-06	<0.1	2.00028	2.00009	1.02																0.000125372	6.32591e-05	0.00018637
rs750385423	11:121458795:T>C	T	T260197:1294:M/T:missense_variant	T260197:1294:M/T:missense_variant;T525532:238:M/T:missense_variant;T532694:140:M/T:missense_variant;T534286:204:M/T:missense_variant;T527934:::upstream_gene_variant	0.768	0	24.2		0	42768	0.000346901	34592	amr	0.000393133	30524	amr				2.34258e-05		1.56727e-05	1.64535e-05	1.00003	>10				5.70405e-05	1.00002	>10																0.000125372	0.000126518	0.000124247
rs746781563	11:121458806:G>A	G	T260197:1298:G/R:missense_variant	T260197:1298:G/R:missense_variant;T525532:242:G/R:missense_variant;T532694:144:G/R:missense_variant;T534286:208:G/R:missense_variant;T527934:::upstream_gene_variant	0.79	0	29.7		0	42768	5.78168e-05	34592	amr	3.27611e-05	30524	amr				4.68668e-05		3.13536e-05	1.00027	1.00047	0.69				1.00036	1.00031	1.02																0.000188058	0.000126518	0.000248494
rs781023219	11:121458821:C>T	C	T260197:1303:R/C:missense_variant	T260197:1303:R/C:missense_variant;T525532:247:R/C:missense_variant;T532694:149:R/C:missense_variant;T534286:213:R/C:missense_variant;T527934:::upstream_gene_variant	0.606	0	26.6		4.67639e-05	42768	3.51896e-05	113670	nfe	2.23324e-05	89556	nfe				2.34469e-05	4.45977e-05	3.13643e-05	0.000205533	1.00074	>10	8.33191e-05	1.00007	>10	0.000345384	2.00101	>10																0.000814919	0.000632591	0.000993974
	11:121458828:G>A	G	T260197:1305:G/E:missense_variant	T260197:1305:G/E:missense_variant;T525532:249:G/E:missense_variant;T534286:215:G/E:missense_variant;T532694:151:G/E:missense_variant;T527934:::upstream_gene_variant	0.709	0	24.1		0	42768										2.3439e-05		1.56789e-05	0.000405757	1.00021	>10				0.000288898	1.00018	>10																0.000846262	0.000885628	0.000807604
rs765385529	11:121458839:G>A	G	T260197:1309:D/N:missense_variant	T260197:1309:D/N:missense_variant;T525532:253:D/N:missense_variant;T532694:155:D/N:missense_variant;T534286:219:D/N:missense_variant;T527934:::upstream_gene_variant	0.495	0	24.5		0	42768							REVEL/LOF score too low: 0.49		REVEL/LOF score too low: 0.49	2.34371e-05		1.56784e-05	1.00029	0.000242312	<0.1				1.00025	0.000187451	<0.1																0.000908948	0.000885628	0.000931851
	11:121458840:A>C	A	T260197:1309:D/A:missense_variant	T260197:1309:D/A:missense_variant;T525532:253:D/A:missense_variant;T532694:155:D/A:missense_variant;T534286:219:D/A:missense_variant;T527934:::upstream_gene_variant	0.621	0	24		0	42768										2.34341e-05		1.56759e-05	1.00022	0.000176467	<0.1				1.00016	0.000116124	<0.1																0.00103432	0.000948887	0.00111822
rs201549653	11:121458843:C>T	C	T260197:1310:A/V:missense_variant	T260197:1310:A/V:missense_variant;T525532:254:A/V:missense_variant;T532694:156:A/V:missense_variant;T534286:220:A/V:missense_variant;T527934:::upstream_gene_variant	0.334	0	21.3		0.000794987	42768	0.000721501	113652	nfe	0.000636487	89554	nfe	REVEL/LOF score too low: 0.33	REVEL/LOF score too low: 0.33	REVEL/LOF score too low: 0.33	0.000656687	0.000357067	0.000533424	11.0157	17.0183	1.06	6.0072	2.00039	0.77	17.0215	17.0163	1.02	0.0593121	0.141963	0.0276754	0.942069	0.614628	0.768197	1.00 (0.46-2.20)	0.78 (0.15-4.11)	0.90 (0.44-1.84)	addition	0.657612			0.768197	0.992549	0.00125372	0.00132844	0.00118034
	11:121458862:T>C	T	T260197:::splice_donor_variant(HC)	T260197:::splice_donor_variant(HC);T525532:::splice_donor_variant(HC);T534286:::splice_donor_variant(HC);T532694:::splice_donor_variant(HC);T527934:::upstream_gene_variant	NA	1	35		2.3382e-05	42768	8.80018e-06	113634	nfe	1.11682e-05	89540	nfe				2.34422e-05		1.568e-05	0.000356323	1.00039	>10				0.000267545	1.00027	>10																0.0020373	0.00202429	0.00205007
	11:121458865:G>A	G	T260197:::splice_region_variant&intron_variant(HC)	T260197:::splice_region_variant&intron_variant(HC);T525532:::splice_region_variant&intron_variant(HC);T534286:::splice_region_variant&intron_variant(HC);T532694:::splice_region_variant&intron_variant(HC);T527934:::upstream_gene_variant	NA	0	32		0	42768								REVEL/LOF score too low: 0.00	REVEL/LOF score too low: 0.00		4.45969e-05	1.56914e-05				9.48414e-05	1.00003	>10	0.000765635	1.0005	>10																0.00250744	0.00234059	0.00267131
	11:121458865:G>C	G	T260197:::splice_region_variant&intron_variant(HC)	T260197:::splice_region_variant&intron_variant(HC);T525532:::splice_region_variant&intron_variant(HC);T532694:::splice_region_variant&intron_variant(HC);T534286:::splice_region_variant&intron_variant(HC);T527934:::upstream_gene_variant	NA	0	32		2.3382e-05	42768	8.80096e-06	113624	nfe	1.11689e-05	89534	nfe	REVEL/LOF score too low: 0.00		REVEL/LOF score too low: 0.00	2.34654e-05		1.56914e-05	0.001125	1.00061	>10				0.000765635	1.0005	>10																0.00250744	0.00234059	0.00267131
	11:121458865:G>T	G	T260197:::splice_region_variant&intron_variant(HC)	T260197:::splice_region_variant&intron_variant(HC);T525532:::splice_region_variant&intron_variant(HC);T532694:::splice_region_variant&intron_variant(HC);T534286:::splice_region_variant&intron_variant(HC);T527934:::upstream_gene_variant	NA	0	31		0	42748							REVEL/LOF score too low: 0.00		REVEL/LOF score too low: 0.00	4.69228e-05		3.13663e-05	1.00191	1.00123	0.69				1.00048	1.00101	1.02																0.00250744	0.00234059	0.00267131
rs775762067	11:121459965:T>TG	T	T260197:::splice_region_variant&intron_variant(HC)	T260197:::splice_region_variant&intron_variant(HC);T525532:::splice_region_variant&intron_variant(HC);T532694:::splice_region_variant&intron_variant(HC);T534286:::splice_region_variant&intron_variant(HC);T527934:::upstream_gene_variant	NA	0	24.7		0	42766							REVEL/LOF score too low: 0.00		REVEL/LOF score too low: 0.00	2.34328e-05		1.56757e-05	5.92389e-06	1.00034	>10				2.4061e-05	1.00024	>10																0.000908948	0.00177126	6.21234e-05
	11:121459970:C>T	C	T260197:1317:Q/*:stop_gained&splice_region_variant(HC)	T260197:1317:Q/*:stop_gained&splice_region_variant(HC);T525532:261:Q/*:stop_gained&splice_region_variant(HC);T534286:227:Q/*:stop_gained&splice_region_variant(HC);T532694:163:Q/*:stop_gained&splice_region_variant(HC);T527934:::upstream_gene_variant	NA	1	39		0	42766										2.34385e-05		1.56776e-05	3.88805e-05	1.00055	>10				3.92816e-05	1.00035	>10																0.000689547	0.0013917	0
rs769177869	11:121459978:TG>T	TG	T260197:1320:E/X:frameshift_variant(HC)	T260197:1320:E/X:frameshift_variant(HC);T525532:264:E/X:frameshift_variant(HC);T532694:166:E/X:frameshift_variant(HC);T534286:230:E/X:frameshift_variant(HC);T527934:::upstream_gene_variant	NA	1	35		0	42768	1.75815e-05	113756	nfe	1.11664e-05	89554	nfe				2.34299e-05		1.56738e-05	4.51654e-06	1.00022	>10				6.50727e-06	1.00014	>10																0.000658204	0.00132844	0
rs778522691	11:121459985:C>A	C	T260197:1322:H/N:missense_variant	T260197:1322:H/N:missense_variant;T525532:266:H/N:missense_variant;T532694:168:H/N:missense_variant;T534286:232:H/N:missense_variant;T527934:::upstream_gene_variant	0.375	0	22.5		7.01459e-05	42768	4.3953e-05	113758	nfe	5.5831e-05	89556	nfe	REVEL/LOF score too low: 0.38	REVEL/LOF score too low: 0.38	REVEL/LOF score too low: 0.38	0.000117153	8.9209e-05	0.000109728	3.00001	2.00124	0.46	2.0002	0.000401066	<0.1	5.00021	2.00151	0.41	0.0935428		0.0399366	0.467049		0.390151	0.51 (0.08-3.31)		0.49 (0.10-2.33)							0.000564175	0.00113866	0
rs976023005	11:121459988:A>G	A	T260197:1323:K/E:missense_variant	T260197:1323:K/E:missense_variant;T525532:267:K/E:missense_variant;T532694:169:K/E:missense_variant;T534286:233:K/E:missense_variant;T527934:::upstream_gene_variant	0.703	0	24.3		4.67639e-05	42768	1.75815e-05	113756	nfe	2.23324e-05	89556	nfe				4.68652e-05	4.45988e-05	4.70274e-05	2.00001	0.00066585	<0.1	8.58543e-05	1.00009	>10	2.0001	1.00072	0.51																0.000532832	0.0010754	0
rs754896968	11:121460006:G>A	G	T260197:1329:G/S:missense_variant	T260197:1329:G/S:missense_variant;T525532:273:G/S:missense_variant;T532694:175:G/S:missense_variant;T534286:239:G/S:missense_variant;T527934:::upstream_gene_variant	0.269	0	19.2		4.67639e-05	42768	6.15157e-05	16256	afr	7.45379e-05	13416	eas	REVEL/LOF score too low: 0.27		REVEL/LOF score too low: 0.27	2.34319e-05		1.56736e-05	2.25575e-08	1.00031	>10				2.86018e-05	1.0001	>10																0.000532832	0.0010754	0
rs367734910	11:121460054:G>A	G	T260197:1345:D/N:missense_variant	T260197:1345:D/N:missense_variant;T525532:289:D/N:missense_variant;T534286:255:D/N:missense_variant;T532694:191:D/N:missense_variant;T527934:::upstream_gene_variant	0.712	0	31		4.67639e-05	42768	3.26627e-05	30616	sas	3.26712e-05	30608	sas				2.34249e-05		1.56716e-05	1.57811e-08	1.00001	>10				9.39996e-07	1.00001	>10																6.26861e-05	0.000126518	0
	11:121460060:A>T	A	T260197:1347:M/L:missense_variant	T260197:1347:M/L:missense_variant;T525532:291:M/L:missense_variant;T534286:257:M/L:missense_variant;T532694:193:M/L:missense_variant;T527934:::upstream_gene_variant	0.534	0	25		0	42768											4.45911e-05	1.56716e-05				1	5.25255e-08	<0.1	1	5.22473e-06	<0.1																3.1343e-05	6.32591e-05	0
	11:121460064:A>G	A	T260197:1348:D/G:missense_variant	T260197:1348:D/G:missense_variant;T525532:292:D/G:missense_variant;T532694:194:D/G:missense_variant;T534286:258:D/G:missense_variant;T527934:::upstream_gene_variant	0.823	0	32		2.3382e-05	42768	8.78966e-06	113770	nfe	1.11659e-05	89558	nfe				2.34249e-05		1.56716e-05	1.16211e-06	1.00001	>10				7.97943e-07	1	>10																3.1343e-05	6.32591e-05	0
rs745345069	11:121460072:G>A	G	T260197:1351:G/S:missense_variant	T260197:1351:G/S:missense_variant;T525532:295:G/S:missense_variant;T534286:261:G/S:missense_variant;T532694:197:G/S:missense_variant;T527934:::upstream_gene_variant	0.614	0	25.7		0	42768	6.15157e-05	16256	afr	6.16599e-05	16218	afr				7.02807e-05		4.70175e-05	2	1.00028	0.34				2	1.00019	0.51																3.1343e-05	6.32591e-05	0
rs747306346	11:121460094:A>G	A	T260197:1358:N/S:missense_variant	T260197:1358:N/S:missense_variant;T525532:302:N/S:missense_variant;T532694:204:N/S:missense_variant;T534286:268:N/S:missense_variant;T527934:::upstream_gene_variant	0.329	0	13.94		2.3382e-05	42768	0.000289084	34592	amr	0.000163356	30608	sas	REVEL/LOF score too low: 0.33		REVEL/LOF score too low: 0.33	2.34263e-05		1.56723e-05	3.05036e-06	1.00007	>10				2.32888e-06	1.00005	>10																3.1343e-05	6.32591e-05	0
rs762041943	11:121460099:G>A	G	T260197:1360:E/K:missense_variant&splice_region_variant	T260197:1360:E/K:missense_variant&splice_region_variant;T525532:304:E/K:missense_variant&splice_region_variant;T534286:270:E/K:missense_variant&splice_region_variant;T532694:206:E/K:missense_variant&splice_region_variant;T527934:::upstream_gene_variant	0.38	0	33		0	42766	2.89084e-05	34592	amr	3.27611e-05	30524	amr		REVEL/LOF score too low: 0.38	REVEL/LOF score too low: 0.38		4.45911e-05	1.56726e-05				1	7.99217e-07	<0.1	1	6.73164e-05	<0.1																6.26861e-05	0.000126518	0
	11:121460749:A>G	A	T260197:1360:E/G:missense_variant&splice_region_variant	T260197:1360:E/G:missense_variant&splice_region_variant;T525532:304:E/G:missense_variant&splice_region_variant;T532694:206:E/G:missense_variant&splice_region_variant;T534286:270:E/G:missense_variant&splice_region_variant;T527934:::upstream_gene_variant	0.435	0	22.8		0	42057							REVEL/LOF score too low: 0.43		REVEL/LOF score too low: 0.43	2.34377e-05		1.56771e-05	1.00011	0.000441626	<0.1				7.51575e-05	1.00028	>10																0.00150447	0.00234059	0.000683357
	11:121460782:A>G	A	T260197:1371:Y/C:missense_variant	T260197:1371:Y/C:missense_variant;T525532:315:Y/C:missense_variant;T532694:217:Y/C:missense_variant;T534286:281:Y/C:missense_variant;T527934:::upstream_gene_variant	0.687	0	25.5		0	42768	3.26627e-05	30616	sas	3.26712e-05	30608	sas				2.34281e-05		1.56731e-05	8.14879e-05	1.00006	>10				5.56959e-05	1.00004	>10																0.000344774	0.000379555	0.000310617
rs773473410	11:121460788:A>G	A	T260197:1373:Q/R:missense_variant	T260197:1373:Q/R:missense_variant;T525532:317:Q/R:missense_variant;T532694:219:Q/R:missense_variant;T534286:283:Q/R:missense_variant;T527934:::upstream_gene_variant	0.38	0	22.3		0	42768	5.43656e-05	18394	eas	7.45379e-05	13416	eas	REVEL/LOF score too low: 0.38		REVEL/LOF score too low: 0.38	2.34267e-05		1.56725e-05	2.17874e-05	1.00007	>10				2.14935e-05	1.00004	>10																0.000282087	0.000253036	0.000310617
	11:121460789:G>C	G	T260197:1373:Q/H:missense_variant	T260197:1373:Q/H:missense_variant;T525532:317:Q/H:missense_variant;T534286:283:Q/H:missense_variant;T532694:219:Q/H:missense_variant;T527934:::upstream_gene_variant	0.707	0	27.2		0	42768										2.34266e-05		1.56724e-05	3.26016e-05	1.00005	>10				2.53577e-05	1.00003	>10																0.000219401	0.000126518	0.000310617
rs775307347	11:121460803:A>G	A	T260197:1378:N/S:missense_variant	T260197:1378:N/S:missense_variant;T525532:322:N/S:missense_variant;T534286:288:N/S:missense_variant;T532694:224:N/S:missense_variant;T527934:::upstream_gene_variant	0.642	0	24.5		2.3382e-05	42768	1.75821e-05	113752	nfe	1.11667e-05	89552	nfe				2.34271e-05		1.56726e-05	1.01747e-05	1.00009	>10				9.12556e-06	1.00006	>10																9.40291e-05	0.000126518	6.21234e-05
	11:121460817:CCCAA>C	CCCAA	T260197:1383-1384:PN/X:frameshift_variant(HC)	T260197:1383-1384:PN/X:frameshift_variant(HC);T525532:327-328:PN/X:frameshift_variant(HC);T532694:229-230:PN/X:frameshift_variant(HC);T534286:293-294:PN/X:frameshift_variant(HC);T527934:::upstream_gene_variant	NA	1	34		0	42768										2.34251e-05		1.56727e-05	9.02047e-07	1.00002	>10				6.92054e-06	1.00007	>10																0.000125372	0.000126518	0.000124247
	11:121460823:A>G	A	T260197:1385:R/G:missense_variant	T260197:1385:R/G:missense_variant;T525532:329:R/G:missense_variant;T534286:295:R/G:missense_variant;T532694:231:R/G:missense_variant;T527934:::upstream_gene_variant	0.691	0	22.6		0	42768										2.34249e-05		1.56721e-05	4.03994e-06	1.00001	>10				4.41533e-06	1.00003	>10																9.40291e-05	6.32591e-05	0.000124247
	11:121460836:A>T	A	T260197:1389:D/V:missense_variant	T260197:1389:D/V:missense_variant;T525532:333:D/V:missense_variant;T532694:235:D/V:missense_variant;T534286:299:D/V:missense_variant;T527934:::upstream_gene_variant	0.984	0	29.7		0	42768										2.3425e-05		1.56721e-05	6.37043e-06	1.00001	>10				5.20289e-06	1.00003	>10																6.26861e-05	6.32591e-05	6.21234e-05
rs535522154	11:121460838:A>G	A	T260197:1390:R/G:missense_variant	T260197:1390:R/G:missense_variant;T525532:334:R/G:missense_variant;T532694:236:R/G:missense_variant;T534286:300:R/G:missense_variant;T527934:::upstream_gene_variant	0.286	0	0.635		4.67639e-05	42768	6.15363e-05	113754	nfe	6.70002e-05	89552	nfe	REVEL/LOF score too low: 0.29	REVEL/LOF score too low: 0.29	REVEL/LOF score too low: 0.29	9.37001e-05	0.000222956	0.000141046	3.00001	1.00004	0.23	4.00001	1.00001	0.58	7.00003	2.00009	0.29		0.182747	0.00713585			0.468793		1.58 (0.19-12.90)	0.55 (0.14-2.18)							3.1343e-05	6.32591e-05	0
rs2276412	11:121460846:C>A	C	T260197:1392:N/K:missense_variant	T260197:1392:N/K:missense_variant;T525532:336:N/K:missense_variant;T532694:238:N/K:missense_variant;T534286:302:N/K:missense_variant;T527934:::upstream_gene_variant	0.572	0	21.7		0	42768										2.34254e-05		1.56719e-05	1.26624e-05	1.00002	>10				8.14628e-06	1.00001	>10																6.26861e-05	0.000126518	0
	11:121460884:G>A	G	T260197:::splice_donor_variant(HC)	T260197:::splice_donor_variant(HC);T525532:::splice_donor_variant(HC);T534286:::splice_donor_variant(HC);T532694:::splice_donor_variant(HC);T527934:::upstream_gene_variant	NA	1	34		0	42750											4.45918e-05	1.56926e-05				1.36303e-05	1	>10	0.000240802	1.00111	>10																0.00485817	0.00797065	0.00180158
rs894356047	11:121461567:G>A	G	T260197:::intron_variant	T260197:::intron_variant;T525532:::intron_variant;T534286:::intron_variant;T532694:::intron_variant;T527934:7:A/T:missense_variant	0.21	0	0.665		0	42663								Differential missingness;REVEL/LOF score too low: 0.21	Differential missingness;REVEL/LOF score too low: 0.21		4.46492e-05	1.8661e-05				0.000671294	1.00063	>10	0.100971	1.08979	>10																0.175897	0.169534	0.182146
rs2282647	11:121461593:G>C	G	T260197:::intron_variant	T260197:::intron_variant;T525532:::intron_variant;T532694:::intron_variant;T534286:::intron_variant;T527934:15:W/C:missense_variant	0.153	0	3.976		0.0240718	42664	0.19975	18388	eas	0.205637	13412	eas	Differential missingness;Missingness;POPMAF is too high: 0.021 in ADES, 0.206 in GNOMAD-NONNEURO in eas;MAF is too high: 0.021 in ADES, 0.024 in GNOMAD;REVEL/LOF score too low: 0.15	POPMAF is too high: 0.021 in ADES, 0.206 in GNOMAD-NONNEURO in eas;MAF is too high: 0.021 in ADES, 0.024 in GNOMAD;REVEL/LOF score too low: 0.15	POPMAF is too high: 0.021 in ADES, 0.206 in GNOMAD-NONNEURO in eas;MAF is too high: 0.021 in ADES, 0.024 in GNOMAD;REVEL/LOF score too low: 0.15	0.0207399	0.0212693	0.0209424	374.002	511.386	0.94	361.411	115.573	0.74	719.873	616.464	0.87	2.04676e-12	6.83733e-13	2.33659e-22	0.074626	0.0112685	0.0198591	0.86 (0.71-1.03)	0.78 (0.63-0.97)	0.86 (0.75-0.98)							0.184799	0.189271	0.180406
rs758520272	11:121461721:C>T	C	T260197:1409:L/F:missense_variant	T260197:1409:L/F:missense_variant;T525532:353:L/F:missense_variant;T532694:255:L/F:missense_variant;T534286:319:L/F:missense_variant;T527934:24:L/F:missense_variant	0.159	0	21.1			42768		16256	afr		16218	afr	REVEL/LOF score too low: 0.16	REVEL/LOF score too low: 0.16	REVEL/LOF score too low: 0.16	2.34294e-05	4.46066e-05	3.13545e-05	2.65607e-05	1.00017	>10	1.00026	8.62297e-05	<0.1	1.00031	1.00042	1.02																0.000595518	0.00101215	0.00018637
rs188674408	11:121461731:C>T	C	T260197:1412:S/L:missense_variant	T260197:1412:S/L:missense_variant;T525532:356:S/L:missense_variant;T532694:258:S/L:missense_variant;T534286:322:S/L:missense_variant;T527934:27:S/L:missense_variant	0.227	0	22.3		0	42768	6.15157e-05	16256	afr	6.55222e-05	30524	amr	REVEL/LOF score too low: 0.23		REVEL/LOF score too low: 0.23	2.34291e-05		1.56732e-05	1.00001	0.000173939	<0.1				1.00001	9.8069e-05	<0.1																0.000219401	0.000379555	6.21234e-05
rs770589110	11:121461749:C>T	C	T260197:1418:T/M:missense_variant	T260197:1418:T/M:missense_variant;T525532:362:T/M:missense_variant;T534286:328:T/M:missense_variant;T532694:264:T/M:missense_variant;T527934:33:T/M:missense_variant	0.795	0	27.2		0	42768	8.67253e-05	34592	amr	9.82833e-05	30524	amr					8.91882e-05	3.13458e-05				2.00006	7.54542e-05	<0.1	2.00006	0.00011326	<0.1																0	0	0
rs766056869	11:121461754:C>G	C	T260197:1420:L/V:missense_variant	T260197:1420:L/V:missense_variant;T525532:364:L/V:missense_variant;T534286:330:L/V:missense_variant;T532694:266:L/V:missense_variant;T527934:35:L/V:missense_variant	0.194	0	22.4		0	42768	2.89084e-05	34592	amr	3.27611e-05	30524	amr	REVEL/LOF score too low: 0.19		REVEL/LOF score too low: 0.19	4.68516e-05		3.13456e-05	1.00009	1	0.69				1.00013	1.00003	1.02																0	0	0
rs200889461	11:121461761:A>G	A	T260197:1422:N/S:missense_variant	T260197:1422:N/S:missense_variant;T525532:366:N/S:missense_variant;T532694:268:N/S:missense_variant;T534286:332:N/S:missense_variant;T527934:37:N/S:missense_variant	0.611	0	28.2		0	42768	6.53253e-05	30616	sas	6.53424e-05	30608	sas				9.37072e-05		6.26969e-05	0.000179503	4.00018	>10				0.000343445	4.00035	>10																0	0	0
	11:121461763:T>C	T	T260197:1423:Y/H:missense_variant	T260197:1423:Y/H:missense_variant;T525532:367:Y/H:missense_variant;T532694:269:Y/H:missense_variant;T534286:333:Y/H:missense_variant;T527934:38:Y/H:missense_variant	0.26	0	22.5		0	42768							REVEL/LOF score too low: 0.26		REVEL/LOF score too low: 0.26	2.34247e-05		1.56725e-05	1	1.59392e-06	<0.1				1.00006	1.20952e-06	<0.1																0	0	0
	11:121461767:A>G	A	T260197:1424:Y/C:missense_variant	T260197:1424:Y/C:missense_variant;T525532:368:Y/C:missense_variant;T534286:334:Y/C:missense_variant;T532694:270:Y/C:missense_variant;T527934:39:Y/C:missense_variant	0.6	0	24		0	42768											4.4595e-05	1.56729e-05				5.73088e-05	1.00003	>10	5.73487e-05	1.00003	>10																0	0	0
	11:121461788:GC>G	GC	T260197:1431:C/X:frameshift_variant(HC)	T260197:1431:C/X:frameshift_variant(HC);T525532:375:C/X:frameshift_variant(HC);T532694:277:C/X:frameshift_variant(HC);T534286:341:C/X:frameshift_variant(HC);T527934:46:C/X:frameshift_variant(HC)	NA	1	33		0	42768										2.34248e-05		1.5672e-05	8.34943e-07	1	>10				2.92967e-05	1	>10																0	0	0
rs146353234	11:121461799:A>T	A	T260197:1435:T/S:missense_variant	T260197:1435:T/S:missense_variant;T525532:379:T/S:missense_variant;T532694:281:T/S:missense_variant;T534286:345:T/S:missense_variant;T527934:50:T/S:missense_variant	0.239	0	16.08	Likely_benign	0.000631313	42768	0.000712238	113726	nfe	0.000714637	89556	nfe	REVEL/LOF score too low: 0.24	REVEL/LOF score too low: 0.24	REVEL/LOF score too low: 0.24	0.000562205	0.000802699	0.000658234	9.00013	15.0004	1.15	13.0013	5.00003	0.89	22.0014	20.0005	0.93	0.104916	0.0525203	0.00748734	0.981429	0.660357	0.530918	1.01 (0.43-2.36)	0.79 (0.26-2.40)	0.81 (0.43-1.55)	addition	0.657612			0.530918	0.992549	3.1343e-05	0	6.21234e-05
rs745596761	11:121461814:G>A	G	T260197:1440:G/R:missense_variant	T260197:1440:G/R:missense_variant;T525532:384:G/R:missense_variant;T532694:286:G/R:missense_variant;T534286:350:G/R:missense_variant;T527934:55:G/R:missense_variant	0.93	0	32		0	42768	6.15309e-05	16252	afr	6.16751e-05	16214	afr				4.68534e-05		3.13667e-05	0.000162529	2.00001	>10				0.000761422	2.00075	>10																3.1343e-05	0	6.21234e-05
	11:121461815:G>T	G	T260197:1440:G/V:missense_variant	T260197:1440:G/V:missense_variant;T525532:384:G/V:missense_variant;T534286:350:G/V:missense_variant;T532694:286:G/V:missense_variant;T527934:55:G/V:missense_variant	0.971	0	29.9		0	42766										2.34258e-05		1.56828e-05	4.68664e-05	1	>10				0.000348883	1.00037	>10																3.1343e-05	0	6.21234e-05
	11:121461817:T>C	T	T260197:1441:Y/H:missense_variant	T260197:1441:Y/H:missense_variant;T525532:385:Y/H:missense_variant;T534286:351:Y/H:missense_variant;T532694:287:Y/H:missense_variant;T527934:56:Y/H:missense_variant	0.641	0	25.7		0	42766											8.91877e-05	3.1345e-05				1.00007	1.00006	2.31	1.00007	1.00006	1.02																3.1343e-05	0	6.21234e-05
	11:121461818:A>G	A	T260197:1441:Y/C:missense_variant	T260197:1441:Y/C:missense_variant;T525532:385:Y/C:missense_variant;T532694:287:Y/C:missense_variant;T534286:351:Y/C:missense_variant;T527934:56:Y/C:missense_variant	0.808	0	29.3		0	42766										2.34258e-05		1.56833e-05	4.59155e-05	1	>10				0.000319126	1.00043	>10																0	0	0
	11:121461820:C>G	C	T260197:1442:R/G:missense_variant	T260197:1442:R/G:missense_variant;T525532:386:R/G:missense_variant;T534286:352:R/G:missense_variant;T532694:288:R/G:missense_variant;T527934:57:R/G:missense_variant	0.484	0	22.6		0	42766								REVEL/LOF score too low: 0.48	REVEL/LOF score too low: 0.48		4.46246e-05	1.56829e-05				0.000348402	1.0004	>10	0.000321601	1.0004	>10																3.1343e-05	0	6.21234e-05
	11:121461835:G>A	G	T260197:1447:G/S:missense_variant	T260197:1447:G/S:missense_variant;T525532:391:G/S:missense_variant;T534286:357:G/S:missense_variant;T532694:293:G/S:missense_variant;T527934:62:G/S:missense_variant	0.79	0	25.7		0	42767										2.34283e-05		1.56824e-05	0.000100165	1.00006	>10				0.000307061	1.00038	>10																0.000219401	0.000189777	0.000248494
	11:121461854:G>T	G	T260197:1453:C/F:missense_variant	T260197:1453:C/F:missense_variant;T525532:397:C/F:missense_variant;T534286:363:C/F:missense_variant;T532694:299:C/F:missense_variant;T527934:68:C/F:missense_variant	0.964	0	32		0	42766										2.3434e-05		1.56769e-05	0.000134448	1.00026	>10				0.000170126	1.00017	>10																0.000470146	0.000506073	0.000434864
rs201304369	11:121461856:C>T	C	T260197:1454:P/S:missense_variant	T260197:1454:P/S:missense_variant;T525532:398:P/S:missense_variant;T532694:300:P/S:missense_variant;T534286:364:P/S:missense_variant;T527934:69:P/S:missense_variant	0.588	0	25.6		0.00023382	42768	0.000237521	113674	nfe	0.000189842	89548	nfe				0.000210884	0.000134256	0.000172583	2.0012	7.00142	2.4	1.00569	2.00515	4.61	3.00605	8.00646	2.71	0.667509		0.737903	0.319482		0.277301	2.25 (0.56-9.00)		2.13 (0.61-7.45)							0.000532832	0.000569332	0.000496987
	11:121461860:T>G	C	T260197:1455:L/W:missense_variant	T260197:1455:L/W:missense_variant;T525532:399:L/W:missense_variant;T534286:365:L/W:missense_variant;T532694:301:L/W:missense_variant;T527934:70:L/W:missense_variant	0.291	0	25.2		0	42766								REVEL/LOF score too low: 0.29	REVEL/LOF score too low: 0.29		4.46262e-05	1.56884e-05				1.00046	0.000325276	<0.1	1.0005	0.000580917	<0.1																0.000626861	0.00069585	0.00055911
	11:121461870:G>A	G	T260197:::splice_region_variant&intron_variant(HC)	T260197:::splice_region_variant&intron_variant(HC);T525532:::splice_region_variant&intron_variant(HC);T532694:::splice_region_variant&intron_variant(HC);T534286:::splice_region_variant&intron_variant(HC);T527934:::splice_region_variant&intron_variant(HC)	NA	0	26		0	42763							REVEL/LOF score too low: 0.00		REVEL/LOF score too low: 0.00	2.34564e-05		1.56911e-05	0.000282389	1.00107	>10				0.000516746	1.00074	>10																0.0015985	0.00253036	0.000683357
rs140384365	11:121466337:G>A	G	T260197:1459:V/I:missense_variant	T260197:1459:V/I:missense_variant;T525532:403:V/I:missense_variant;T532694:305:V/I:missense_variant;T534286:369:V/I:missense_variant;T527934:74:V/I:missense_variant	0.093	0	12.3	Likely_benign	0.000529602	35876	0.000643982	96276	nfe	0.000531942	77076	nfe	REVEL/LOF score too low: 0.09	REVEL/LOF score too low: 0.09	REVEL/LOF score too low: 0.09	0.000799818	0.00138284	0.00100577	8.08041	26.0638	2.22	25.0046	6.00696	0.56	33.0917	31.0867	0.96	0.573858	0.00102907	0.00213866	0.0261729	0.634306	0.281751	2.49 (1.22-5.07)	0.86 (0.37-2.01)	1.33 (0.79-2.23)	addition	0.0376803	0.634306	0.634306	0.281751	0.992549	0.00692681	0.00550354	0.00832453
	11:121466363:A>T	A	T260197:1467:Q/H:missense_variant	T260197:1467:Q/H:missense_variant;T525532:411:Q/H:missense_variant;T532694:313:Q/H:missense_variant;T534286:377:Q/H:missense_variant;T527934:82:Q/H:missense_variant	0.125	0	5.334		0	37311							REVEL/LOF score too low: 0.12		REVEL/LOF score too low: 0.12	4.68854e-05		3.13613e-05	2.00098	0.000556236	<0.1				2.00067	0.000499092	<0.1																0.00219401	0.00177126	0.00260918
	11:121466370:C>T	C	T260197:1470:R/*:stop_gained(HC)	T260197:1470:R/*:stop_gained(HC);T525532:414:R/*:stop_gained(HC);T532694:316:R/*:stop_gained(HC);T534286:380:R/*:stop_gained(HC);T527934:85:R/*:stop_gained(HC)	NA	1	42		0	36055										2.34511e-05		1.56839e-05	0.000669025	1.00046	>10				0.000454555	1.00033	>10																0.00184924	0.00158148	0.00211219
rs776117825	11:121466371:G>A	G	T260197:1470:R/Q:missense_variant	T260197:1470:R/Q:missense_variant;T525532:414:R/Q:missense_variant;T534286:380:R/Q:missense_variant;T532694:316:R/Q:missense_variant;T527934:85:R/Q:missense_variant	0.182	0	16.36		2.38231e-05	41976	3.31257e-05	30188	sas	3.41359e-05	87884	nfe	REVEL/LOF score too low: 0.18		REVEL/LOF score too low: 0.18	4.69263e-05		3.13779e-05	0.00219713	2.00109	>10				0.00140582	2.00082	>10																0.00175521	0.00158148	0.00192582
rs750332675	11:121466391:G>A	G	T260197:1477:E/K:missense_variant	T260197:1477:E/K:missense_variant;T525532:421:E/K:missense_variant;T532694:323:E/K:missense_variant;T534286:387:E/K:missense_variant;T527934:92:E/K:missense_variant	0.552	0	22.7		0	42560	6.56297e-05	30474	sas	6.5647e-05	30466	sas				2.34606e-05		1.56877e-05	1.00046	0.00107102	<0.1				1.0003	0.000728543	<0.1																0.00131641	0.00120192	0.00142884
	11:121466394:T>A	T	T260197:1478:C/S:missense_variant	T260197:1478:C/S:missense_variant;T525532:422:C/S:missense_variant;T532694:324:C/S:missense_variant;T534286:388:C/S:missense_variant;T527934:93:C/S:missense_variant	0.95	0	24.6		0	42655										2.34329e-05		1.56756e-05	0.000135321	1.00022	>10				9.99584e-05	1.00016	>10																0.00134775	0.00120192	0.00149096
	11:121466396:C>A	C	T260197:1478:C/*:stop_gained(HC)	T260197:1478:C/*:stop_gained(HC);T525532:422:C/*:stop_gained(HC);T534286:388:C/*:stop_gained(HC);T532694:324:C/*:stop_gained(HC);T527934:93:C/*:stop_gained(HC)	NA	1	36		0	42636										2.34892e-05		1.56992e-05	0.000663649	1.00209	>10				0.0004072	1.00136	>10																0.00141044	0.00126518	0.00155308
rs544390676	11:121466404:C>G	C	T260197:1481:P/R:missense_variant	T260197:1481:P/R:missense_variant;T525532:425:P/R:missense_variant;T532694:327:P/R:missense_variant;T534286:391:P/R:missense_variant;T527934:96:P/R:missense_variant	0.458	0	18.13		0	42560							REVEL/LOF score too low: 0.46		REVEL/LOF score too low: 0.46	2.34444e-05		1.56808e-05	0.000507734	1.00033	>10				0.000330388	1.00026	>10																0.00137909	0.00120192	0.00155308
rs544390676	11:121466404:C>T	C	T260197:1481:P/L:missense_variant	T260197:1481:P/L:missense_variant;T525532:425:P/L:missense_variant;T532694:327:P/L:missense_variant;T534286:391:P/L:missense_variant;T527934:96:P/L:missense_variant	0.322	0	18.03		7.02839e-05	42684	0.000108885	18368	eas	7.46826e-05	13390	eas	REVEL/LOF score too low: 0.32		REVEL/LOF score too low: 0.32	2.36322e-05		1.5761e-05	0.00762093	1.00124	>10				0.00486789	1.00084	>10																0.00137909	0.00120192	0.00155308
rs143286467	11:121466409:A>G	A	T260197:1483:T/A:missense_variant	T260197:1483:T/A:missense_variant;T525532:427:T/A:missense_variant;T534286:393:T/A:missense_variant;T532694:329:T/A:missense_variant;T527934:98:T/A:missense_variant	0.063	0	21.9	Benign	0	42722	0.014309	18380	eas	0.0128339	13402	eas		POPMAF is too high: 0.000 in ADES, 0.013 in GNOMAD-NONNEURO in eas;REVEL/LOF score too low: 0.06	POPMAF is too high: 0.000 in ADES, 0.013 in GNOMAD-NONNEURO in eas;REVEL/LOF score too low: 0.06		4.45935e-05	1.56766e-05				1.00001	4.46161e-05	<0.1	1.00015	0.000170116	<0.1																0.00144178	0.00158148	0.00130459
rs138846404	11:121466410:C>T	A	T260197:1483:T/M:missense_variant	T260197:1483:T/M:missense_variant;T525532:427:T/M:missense_variant;T532694:329:T/M:missense_variant;T534286:393:T/M:missense_variant;T527934:98:T/M:missense_variant	0.104	0	24.1		9.3668e-05	42704	0.00146883	18382	eas	0.00149209	13404	eas	REVEL/LOF score too low: 0.10	REVEL/LOF score too low: 0.10	REVEL/LOF score too low: 0.10	4.68769e-05	4.46038e-05	4.70424e-05	1.00054	1.00063	0.69	1.00006	0.000226041	<0.1	2.00074	1.00104	0.51																0.00147312	0.00158148	0.00136671
rs373564838	11:121466430:C>T	C	T260197:1490:R/C:missense_variant	T260197:1490:R/C:missense_variant;T525532:434:R/C:missense_variant;T532694:336:R/C:missense_variant;T534286:400:R/C:missense_variant;T527934:105:R/C:missense_variant	0.753	0	32		0.000140351	42750	8.80561e-05	113564	nfe	0.000111829	89422	nfe				0.00016425	4.46343e-05	0.000109847	2.00581	5.00604	1.71	0.000124606	1.00084	>10	2.00418	5.00517	2.54	0.519834		0.71205	0.653792		0.583811	1.46 (0.30-7.05)		1.60 (0.33-7.68)							0.00360445	0.00411184	0.00310617
rs376955109	11:121466431:G>A	G	T260197:1490:R/H:missense_variant	T260197:1490:R/H:missense_variant;T525532:434:R/H:missense_variant;T534286:400:R/H:missense_variant;T532694:336:R/H:missense_variant;T527934:105:R/H:missense_variant	0.409	0	23.7		4.67902e-05	42744	0.000123274	16224	afr	0.000123564	16186	afr	REVEL/LOF score too low: 0.41		REVEL/LOF score too low: 0.41	4.69922e-05		3.14363e-05	1.00312	1.00298	0.69				1.003	1.00295	1.02																0.00416863	0.00506073	0.00329254
rs376955109	11:121466431:G>T	G	T260197:1490:R/L:missense_variant	T260197:1490:R/L:missense_variant;T525532:434:R/L:missense_variant;T532694:336:R/L:missense_variant;T534286:400:R/L:missense_variant;T527934:105:R/L:missense_variant	0.652	0	25.7		0	42744	9.80264e-05	30604	sas	9.8052e-05	30596	sas				2.35304e-05		1.57173e-05	1.00325	0.00126466	<0.1				1.00208	0.00084	<0.1																0.00416863	0.00506073	0.00329254
rs774690115	11:121466439:G>A	G	T260197:1493:G/S:missense_variant	T260197:1493:G/S:missense_variant;T525532:437:G/S:missense_variant;T532694:339:G/S:missense_variant;T534286:403:G/S:missense_variant;T527934:108:G/S:missense_variant	0.923	0	31		0	42740	0.000202464	34574	amr	0.000229463	30506	amr				0.000117452	4.46107e-05	9.42035e-05	1.00791	4.0061	2.73	5.08208e-05	1.00039	>10	1.00605	5.00507	5.07	0.741679		0.902256	0.335991		0.230816	2.95 (0.47-18.43)		3.61 (0.68-19.18)							0.00557906	0.00626265	0.00490775
rs759807733	11:121466440:G>A	G	T260197:1493:G/D:missense_variant	T260197:1493:G/D:missense_variant;T525532:437:G/D:missense_variant;T532694:339:G/D:missense_variant;T534286:403:G/D:missense_variant;T527934:108:G/D:missense_variant	0.911	0	29.7		0	42750	6.15764e-05	16240	afr	6.17208e-05	16202	afr				2.35129e-05		1.57096e-05	0.00243992	1.00132	>10				0.00152164	1.00091	>10																0.00554772	0.00632591	0.0047835
	11:121466443:A>G	A	T260197:1494:H/R:missense_variant	T260197:1494:H/R:missense_variant;T525532:438:H/R:missense_variant;T532694:340:H/R:missense_variant;T534286:404:H/R:missense_variant;T527934:109:H/R:missense_variant	0.168	0	10.52		0	42746							REVEL/LOF score too low: 0.17		REVEL/LOF score too low: 0.17	2.3468e-05		1.56911e-05	0.000877152	1.00097	>10				0.000556028	1.00069	>10																0.00601787	0.00664221	0.00540473
	11:121466452:G>A	G	T260197:1497:C/Y:missense_variant	T260197:1497:C/Y:missense_variant;T525532:441:C/Y:missense_variant;T534286:407:C/Y:missense_variant;T532694:343:C/Y:missense_variant;T527934:112:C/Y:missense_variant	0.978	0	31		0	42748								Differential missingness	Differential missingness		4.45946e-05	1.58324e-05				1.00001	6.99853e-05	<0.1	1.00125	0.0090103	<0.1																0.0138536	0.0209388	0.00689569
rs1013374719	11:121466463:C>T	C	T260197:1501:R/W:missense_variant	T260197:1501:R/W:missense_variant;T525532:445:R/W:missense_variant;T532694:347:R/W:missense_variant;T534286:411:R/W:missense_variant;T527934:116:R/W:missense_variant	0.399	0	32		2.3394e-05	42746	0.000115721	34566	amr	7.46157e-05	13402	eas	REVEL/LOF score too low: 0.40	Differential missingness;REVEL/LOF score too low: 0.40	Differential missingness;REVEL/LOF score too low: 0.40	7.06774e-05	4.4619e-05	6.29237e-05	2.0063	1.01092	0.35	1.00004	0.000582826	<0.1	3.00497	1.01019	0.34																0.0151073	0.020496	0.00981549
	11:121466467:A>G	A	T260197:1502:D/G:missense_variant	T260197:1502:D/G:missense_variant;T525532:446:D/G:missense_variant;T534286:412:D/G:missense_variant;T532694:348:D/G:missense_variant;T527934:117:D/G:missense_variant	0.966	0	32		0	42747											4.45962e-05	1.58182e-05				3.80312e-05	1.00008	>10	0.00106042	1.0083	>10																0.0162044	0.0215081	0.0109958
	11:121466476:A>G	A	T260197:1505:N/S:missense_variant	T260197:1505:N/S:missense_variant;T525532:449:N/S:missense_variant;T532694:351:N/S:missense_variant;T534286:415:N/S:missense_variant;T527934:120:N/S:missense_variant	0.225	0	18.78		2.3394e-05	42746	5.44425e-05	18368	eas	1.1197e-05	89310	nfe	REVEL/LOF score too low: 0.23		REVEL/LOF score too low: 0.23	2.43673e-05		1.60741e-05	1.03807	0.00216925	<0.1				1.0242	0.00148532	<0.1																0.0164864	0.0167637	0.0162142
rs766334209	11:121466481:C>T	C	T260197:1507:P/S:missense_variant&splice_region_variant	T260197:1507:P/S:missense_variant&splice_region_variant;T525532:451:P/S:missense_variant&splice_region_variant;T534286:417:P/S:missense_variant&splice_region_variant;T532694:353:P/S:missense_variant&splice_region_variant;T527934:122:P/S:missense_variant&splice_region_variant	0.154	0	32		2.33984e-05	42738	1.76435e-05	113356	nfe	1.12075e-05	89226	nfe		REVEL/LOF score too low: 0.15	REVEL/LOF score too low: 0.15		4.46019e-05	1.57649e-05				1.00004	0.000205141	<0.1	1.0026	0.00335904	<0.1																0.0249491	0.0279605	0.0219917
	11:121466482:G>A	G	T260197:::splice_donor_variant(HC)	T260197:::splice_donor_variant(HC);T525532:::splice_donor_variant(HC);T534286:::splice_donor_variant(HC);T532694:::splice_donor_variant(HC);T527934:::splice_donor_variant(HC)	NA	1	35		0	42729										2.44966e-05		1.61273e-05	0.0121321	1.03363	>10				0.00760691	1.02147	>10																0.0250118	0.0281503	0.0219296
	11:121474904:A>T	A	T260197:1508:T/S:missense_variant&splice_region_variant	T260197:1508:T/S:missense_variant&splice_region_variant;T525532:452:T/S:missense_variant&splice_region_variant;T534286:418:T/S:missense_variant&splice_region_variant;T532694:354:T/S:missense_variant&splice_region_variant;T527934:123:T/S:missense_variant&splice_region_variant	0.481	0	24.6		0	42351							REVEL/LOF score too low: 0.48		REVEL/LOF score too low: 0.48	7.67353e-05		3.43256e-05	0.271542	3.00429	7.6				0.187795	2.00252	>10																0.00579846	0.00771761	0.00391377
	11:121474908:A>T	A	T260197:1509:H/L:missense_variant	T260197:1509:H/L:missense_variant;T525532:453:H/L:missense_variant;T534286:419:H/L:missense_variant;T532694:355:H/L:missense_variant;T527934:124:H/L:missense_variant	0.304	0	21.4		0	42314							REVEL/LOF score too low: 0.30		REVEL/LOF score too low: 0.30	7.03794e-05		3.13882e-05	0.00179854	3.0027	>10				0.00113347	2.00175	>10																0.00379251	0.00468117	0.0029198
rs375073678	11:121474911:G>A	G	T260197:1510:S/N:missense_variant	T260197:1510:S/N:missense_variant;T525532:454:S/N:missense_variant;T532694:356:S/N:missense_variant;T534286:420:S/N:missense_variant;T527934:125:S/N:missense_variant	0.352	0	22.9		0	42766	6.15157e-05	16256	afr	6.16599e-05	16218	afr	REVEL/LOF score too low: 0.35	REVEL/LOF score too low: 0.35	REVEL/LOF score too low: 0.35	2.34876e-05	4.45946e-05	3.13974e-05	0.0014356	1.00125	>10	1	7.39892e-05	<0.1	1.00175	1.00171	1.02																0.0029149	0.00354251	0.00229856
	11:121474911:GCA>G	GCA	T260197:1510-1511:ST/SX:frameshift_variant(HC)	T260197:1510-1511:ST/SX:frameshift_variant(HC);T525532:454-455:ST/SX:frameshift_variant(HC);T534286:420-421:ST/SX:frameshift_variant(HC);T532694:356-357:ST/SX:frameshift_variant(HC);T527934:125-126:ST/SX:frameshift_variant(HC)	NA	1	33		0	42766										7.04313e-05		3.14111e-05	0.00295914	3.00375	>10				0.00177059	2.00257	>10																0.0029149	0.00354251	0.00229856
rs752299559	11:121474914:C>T	C	T260197:1511:T/I:missense_variant	T260197:1511:T/I:missense_variant;T525532:455:T/I:missense_variant;T532694:357:T/I:missense_variant;T534286:421:T/I:missense_variant;T527934:126:T/I:missense_variant	0.273	0	23.7		0	42766	0.000433651	34590	amr	0.000458655	30524	amr	REVEL/LOF score too low: 0.27	REVEL/LOF score too low: 0.27	REVEL/LOF score too low: 0.27	2.34547e-05	8.91834e-05	4.70515e-05	1.00056	0.000727064	<0.1	2	2.64277e-05	<0.1	3.00103	0.00132077	<0.1																0.00244476	0.00297318	0.00192582
	11:121474943:T>C	T	T260197:1521:C/R:missense_variant	T260197:1521:C/R:missense_variant;T525532:465:C/R:missense_variant;T532694:367:C/R:missense_variant;T534286:431:C/R:missense_variant;T527934:136:C/R:missense_variant	0.968	0	29.2		0	42766										2.34324e-05		1.56751e-05	0.000171596	1.00016	>10				0.000107655	1.00012	>10																0.00100298	0.000822368	0.00118034
	11:121474946:G>A	G	T260197:1522:E/K:missense_variant	T260197:1522:E/K:missense_variant;T525532:466:E/K:missense_variant;T532694:368:E/K:missense_variant;T534286:432:E/K:missense_variant;T527934:137:E/K:missense_variant	0.526	0	22.6		0	42768	8.79121e-06	113750	nfe	1.11669e-05	89550	nfe				2.34388e-05	0.000178365	7.83877e-05	0.000323787	1.00028	>10	4	6.69081e-06	<0.1	4.001	1.00092	0.25			0.0376131			0.234387			0.26 (0.04-1.65)							0.00112835	0.000948887	0.00130459
rs765220891	11:121474951:C>CG	T	T260197:1523-1524:-/X:frameshift_variant(HC)	T260197:1523-1524:-/X:frameshift_variant(HC);T525532:467-468:-/X:frameshift_variant(HC);T534286:433-434:-/X:frameshift_variant(HC);T532694:369-370:-/X:frameshift_variant(HC);T527934:138-139:-/X:frameshift_variant(HC)	NA	1	33		0	42768										2.34399e-05		1.56779e-05	1.00034	0.000310887	<0.1				1.00021	0.000202993	<0.1																0.000971635	0.000822368	0.00111822
	11:121474958:G>T	G	T260197:1526:A/S:missense_variant	T260197:1526:A/S:missense_variant;T525532:470:A/S:missense_variant;T532694:372:A/S:missense_variant;T534286:436:A/S:missense_variant;T527934:141:A/S:missense_variant	0.22	0	22.8		0	42766							REVEL/LOF score too low: 0.22	REVEL/LOF score too low: 0.22	REVEL/LOF score too low: 0.22	2.34593e-05	4.4593e-05	1.57012e-05	0.000292912	1.00118	>10	6.53391e-06	1.00004	>10	0.000372046	1.00152	>10																0.000658204	0.000759109	0.00055911
	11:121474971:TC>T	TC	T260197:1530:L/X:frameshift_variant(HC)	T260197:1530:L/X:frameshift_variant(HC);T525532:474:L/X:frameshift_variant(HC);T532694:376:L/X:frameshift_variant(HC);T534286:440:L/X:frameshift_variant(HC);T527934:145:L/X:frameshift_variant(HC)	NA	1	24.6		0	42767										2.3429e-05		1.56739e-05	7.80497e-05	1.00011	>10				8.33441e-05	1.00007	>10																0.000846262	0.0010754	0.000621234
rs760291452	11:121474985:G>A	G	T260197:1535:D/N:missense_variant	T260197:1535:D/N:missense_variant;T525532:479:D/N:missense_variant;T534286:445:D/N:missense_variant;T532694:381:D/N:missense_variant;T527934:150:D/N:missense_variant	0.609	0	26.5		0	42764	8.79353e-06	113720	nfe								4.45947e-05	1.58241e-05				2.85297e-05	1.00005	>10	0.000398196	1.00934	>10																0.00122238	0.0013917	0.0010561
rs199717181	11:121474988:G>A	G	T260197:1536:G/S:missense_variant	T260197:1536:G/S:missense_variant;T525532:480:G/S:missense_variant;T532694:382:G/S:missense_variant;T534286:446:G/S:missense_variant;T527934:151:G/S:missense_variant	0.801	0	24	Benign	0	42762	5.27612e-05	113720	nfe	5.58447e-05	89534	nfe				0.000164186	0.000312169	0.000219594	2.0033	5.0058	1.72	3.00015	4.00057	3.09	5.0043	9.00798	1.83	0.519834	0.760312	0.479157	0.291136	0.0416019	0.0502256	2.43 (0.50-11.73)	4.80 (0.81-28.35)	3.03 (1.00-9.19)							0.00122238	0.0013917	0.0010561
	11:121474989:G>A	G	T260197:1536:G/D:missense_variant	T260197:1536:G/D:missense_variant;T525532:480:G/D:missense_variant;T532694:382:G/D:missense_variant;T534286:446:G/D:missense_variant;T527934:151:G/D:missense_variant	0.876	0	26.6		4.67705e-05	42762	2.63843e-05	113704	nfe	2.23379e-05	89534	nfe				2.34596e-05		1.56876e-05	0.00049335	1.001	>10				0.000334899	1.00069	>10																0.00125372	0.0013917	0.00111822
	11:121475001:G>C	G	T260197:1540:C/S:missense_variant	T260197:1540:C/S:missense_variant;T525532:484:C/S:missense_variant;T534286:450:C/S:missense_variant;T532694:386:C/S:missense_variant;T527934:155:C/S:missense_variant	0.93	0	25.7		0	42762												1.56904e-05							0.000529112	1.00067	>10																0.00241341	0.00322621	0.00161521
	11:121475003:TC>T	TC	T260197:1541:S/X:frameshift_variant(HC)	T260197:1541:S/X:frameshift_variant(HC);T525532:485:S/X:frameshift_variant(HC);T534286:451:S/X:frameshift_variant(HC);T532694:387:S/X:frameshift_variant(HC);T527934:156:S/X:frameshift_variant(HC)	NA	1	32		0	42762							Combined: Combined with in-phase variant 121475001:G-C to 121475001:GCTC-CCT			2.34427e-05		1.56819e-05	0.000218536	1.00055	>10				0.00023533	1.00043	>10																0.0024761	0.00328947	0.00167733
rs778336021	11:121475004:C>T	C	T260197:1541:S/L:missense_variant	T260197:1541:S/L:missense_variant;T525532:485:S/L:missense_variant;T532694:387:S/L:missense_variant;T534286:451:S/L:missense_variant;T527934:156:S/L:missense_variant	0.469	0	23.2		2.33831e-05	42766	5.43892e-05	18386	eas	7.45712e-05	13410	eas	REVEL/LOF score too low: 0.47	REVEL/LOF score too low: 0.47	REVEL/LOF score too low: 0.47	2.34674e-05	4.46135e-05	3.13863e-05	0.000603626	1.00122	>10	1.0003	0.000203629	<0.1	1.00106	1.0017	1.02																0.00300893	0.00430162	0.00173945
rs768863874	11:121475011:G>C	G	T260197:1543:E/D:missense_variant	T260197:1543:E/D:missense_variant;T525532:487:E/D:missense_variant;T534286:453:E/D:missense_variant;T532694:389:E/D:missense_variant;T527934:158:E/D:missense_variant	0.207	0	16.13		7.01525e-05	42764	7.92602e-05	113550	nfe	7.8207e-05	89506	nfe	REVEL/LOF score too low: 0.21		REVEL/LOF score too low: 0.21	4.70232e-05		3.142e-05	0.00234671	2.00508	>10				0.0015586	2.00335	>10																0.00360445	0.00518725	0.00205007
	11:121475015:G>A	G	T260197:1545:D/N:missense_variant	T260197:1545:D/N:missense_variant;T525532:489:D/N:missense_variant;T534286:455:D/N:missense_variant;T532694:391:D/N:missense_variant;T527934:160:D/N:missense_variant	0.754	0	26.4		0	42756											4.47557e-05	1.57702e-05				0.00176629	1.00193	>10	0.00319228	1.0031	>10																0.0045134	0.00670547	0.00236069
	11:121475016:A>G	A	T260197:1545:D/G:missense_variant	T260197:1545:D/G:missense_variant;T525532:489:D/G:missense_variant;T534286:455:D/G:missense_variant;T532694:391:D/G:missense_variant;T527934:160:D/G:missense_variant	0.946	0	26		0	42737										2.34677e-05		1.57254e-05	0.000477094	1.00136	>10				0.00152848	1.00191	>10																0.00460743	0.00676872	0.00248494
	11:121475017:T>A	T	T260197:1545:D/E:missense_variant	T260197:1545:D/E:missense_variant;T525532:489:D/E:missense_variant;T534286:455:D/E:missense_variant;T532694:391:D/E:missense_variant;T527934:160:D/E:missense_variant	0.739	0	15.93		0	42739										2.34845e-05		1.56987e-05	0.000584587	1.00197	>10				0.000408887	1.00132	>10																0.00485817	0.0069585	0.00279555
rs978479847	11:121475024:G>A	G	T260197:1548:A/T:missense_variant	T260197:1548:A/T:missense_variant;T525532:492:A/T:missense_variant;T534286:458:A/T:missense_variant;T532694:394:A/T:missense_variant;T527934:163:A/T:missense_variant	0.18	0	15.14		0	42752							REVEL/LOF score too low: 0.18		REVEL/LOF score too low: 0.18	2.37028e-05		1.57919e-05	0.00856702	1.0033	>10				0.00553861	1.00214	>10																0.00711487	0.010248	0.00403802
	11:121475030:A>G	A	T260197:1550:S/G:missense_variant	T260197:1550:S/G:missense_variant;T525532:494:S/G:missense_variant;T532694:396:S/G:missense_variant;T534286:460:S/G:missense_variant;T527934:165:S/G:missense_variant	0.273	0	23.7		2.34006e-05	42734	8.83345e-06	113206	nfe	1.11822e-05	89428	nfe	REVEL/LOF score too low: 0.27		REVEL/LOF score too low: 0.27	2.35577e-05		1.60975e-05	1.00153	0.00414704	<0.1				1.01335	0.0138319	<0.1																0.00987306	0.0143598	0.00546686
rs138580875	11:121475859:G>C	G	T260197:1563:W/C:missense_variant	T260197:1563:W/C:missense_variant;T525532:507:W/C:missense_variant;T532694:409:W/C:missense_variant;T534286:473:W/C:missense_variant;T527934:178:W/C:missense_variant	0.476	0	32		0.000608045	42760	0.000685968	113708	nfe	0.000670331	89508	nfe	Differential missingness;REVEL/LOF score too low: 0.48	Differential missingness;REVEL/LOF score too low: 0.48	Differential missingness;REVEL/LOF score too low: 0.48	0.000656531	0.000490502	0.000595891	9.0002	19.0271	1.45	8	3	0.87	16.0002	22.0237	1.4	0.215242	0.113069	0.137618	0.278305	0.415194	0.140763	1.57 (0.71-3.45)	1.17 (0.28-4.81)	1.66 (0.85-3.26)							0.00228804	0.00461791	0
	11:121475860:A>G	A	T260197:1564:T/A:missense_variant	T260197:1564:T/A:missense_variant;T525532:508:T/A:missense_variant;T534286:474:T/A:missense_variant;T532694:410:T/A:missense_variant;T527934:179:T/A:missense_variant	0.122	0	21.2		0	42765							Differential missingness;REVEL/LOF score too low: 0.12		Differential missingness;REVEL/LOF score too low: 0.12	2.34456e-05		1.56805e-05	2.85818e-05	1.00086	>10				1.841e-05	1.00055	>10																0.00228804	0.00461791	0
	11:121475866:G>C	G	T260197:1566:D/H:missense_variant	T260197:1566:D/H:missense_variant;T525532:510:D/H:missense_variant;T532694:412:D/H:missense_variant;T534286:476:D/H:missense_variant;T527934:181:D/H:missense_variant	0.359	0	28.4		2.33831e-05	42766	6.15233e-05	16254	afr	6.16675e-05	16216	afr	Differential missingness;REVEL/LOF score too low: 0.36	Differential missingness;REVEL/LOF score too low: 0.36	Differential missingness;REVEL/LOF score too low: 0.36	4.69016e-05	8.91828e-05	6.27307e-05	1.00001	1.00222	0.69	2	1.16485e-05	<0.1	3.00001	1.00284	0.34																0.00228804	0.00461791	0
	11:121475891:C>G	C	T260197:1574:T/S:missense_variant	T260197:1574:T/S:missense_variant;T525532:518:T/S:missense_variant;T534286:484:T/S:missense_variant;T532694:420:T/S:missense_variant;T527934:189:T/S:missense_variant	0.195	0	23.5		0	42724							Differential missingness;REVEL/LOF score too low: 0.20		Differential missingness;REVEL/LOF score too low: 0.20	2.35871e-05		1.57407e-05	7.67281e-07	1.00693	>10				6.35281e-07	1.00442	>10																0.00843128	0.0170167	0
	11:121475895:G>A	G	T260197:1575:W/*:stop_gained(HC)	T260197:1575:W/*:stop_gained(HC);T525532:519:W/*:stop_gained(HC);T534286:485:W/*:stop_gained(HC);T532694:421:W/*:stop_gained(HC);T527934:190:W/*:stop_gained(HC)	NA	1	43		0	42737							Differential missingness		Differential missingness	2.35881e-05		1.57451e-05	1.11093e-06	1.00698	>10				1.02261e-06	1.0047	>10																0.00846262	0.01708	0
	11:121475905:A>C	A	T260197:1579:K/Q:missense_variant	T260197:1579:K/Q:missense_variant;T525532:523:K/Q:missense_variant;T534286:489:K/Q:missense_variant;T532694:425:K/Q:missense_variant;T527934:194:K/Q:missense_variant	0.262	0	27.2		0	42697								REVEL/LOF score too low: 0.26	REVEL/LOF score too low: 0.26		4.45912e-05	1.56812e-05				2.0215e-07	1	>10	0.000130384	1.00049	>10																0.00040746	0.000822368	0
rs773723753	11:121476111:G>T	G	T260197:1593:R/S:missense_variant&splice_region_variant	T260197:1593:R/S:missense_variant&splice_region_variant;T525532:537:R/S:missense_variant&splice_region_variant;T534286:503:R/S:missense_variant&splice_region_variant;T532694:439:R/S:missense_variant&splice_region_variant;T527934:208:R/S:missense_variant&splice_region_variant	0.43	0	32		0	42466								Differential missingness;REVEL/LOF score too low: 0.43	Differential missingness;REVEL/LOF score too low: 0.43		4.46182e-05	1.60937e-05				1.00021	0.000396424	<0.1	1.00439	0.0225479	<0.1																0.0741577	0.128289	0.0209977
rs769214850	11:121476112:G>A	G	T260197:1594:V/M:missense_variant&splice_region_variant	T260197:1594:V/M:missense_variant&splice_region_variant;T525532:538:V/M:missense_variant&splice_region_variant;T532694:440:V/M:missense_variant&splice_region_variant;T534286:504:V/M:missense_variant&splice_region_variant;T527934:209:V/M:missense_variant&splice_region_variant	0.06	0	21.4		7.03367e-05	42652	6.19184e-05	113052	nfe	3.37291e-05	88944	nfe	Differential missingness;REVEL/LOF score too low: 0.06	Differential missingness;REVEL/LOF score too low: 0.06	Differential missingness;REVEL/LOF score too low: 0.06	2.42117e-05	8.9223e-05	4.80228e-05	0.00570564	1.02789	>10	1.00023	1.00069	2.31	1.01094	2.0534	2.07																0.0722771	0.124684	0.0208113
rs924384455	11:121476129:A>G	A	T260197:1599:I/M:missense_variant	T260197:1599:I/M:missense_variant;T525532:543:I/M:missense_variant;T532694:445:I/M:missense_variant;T534286:509:I/M:missense_variant;T527934:214:I/M:missense_variant	0.06	0	4.14		2.33929e-05	42748	8.79987e-06	113638	nfe	1.11789e-05	89454	nfe	Differential missingness;REVEL/LOF score too low: 0.06	Differential missingness;REVEL/LOF score too low: 0.06	Differential missingness;REVEL/LOF score too low: 0.06	2.36298e-05	8.91943e-05	4.72807e-05	1.0012	0.00755988	<0.1	2.0001	0.000175495	<0.1	3.00238	0.0146028	<0.1																0.0325027	0.0568067	0.00863515
	11:121476143:A>G	A	T260197:1604:E/G:missense_variant	T260197:1604:E/G:missense_variant;T525532:548:E/G:missense_variant;T532694:450:E/G:missense_variant;T534286:514:E/G:missense_variant;T527934:219:E/G:missense_variant	0.287	0	26.9		0	42750							Differential missingness;REVEL/LOF score too low: 0.29		Differential missingness;REVEL/LOF score too low: 0.29	2.35436e-05		1.57239e-05	0.000651201	1.00442	>10				0.000475807	1.00287	>10																0.0185551	0.0326417	0.00472138
	11:121476145:A>T	A	T260197:1605:T/S:missense_variant	T260197:1605:T/S:missense_variant;T525532:549:T/S:missense_variant;T534286:515:T/S:missense_variant;T532694:451:T/S:missense_variant;T527934:220:T/S:missense_variant	0.178	0	23		0	42768	5.78369e-05	34580	amr	6.55437e-05	30514	amr	Differential missingness;REVEL/LOF score too low: 0.18		Differential missingness;REVEL/LOF score too low: 0.18	2.3506e-05		1.57067e-05	0.000324599	1.00315	>10				0.000237779	1.00201	>10																0.0147312	0.0260628	0.00360316
	11:121476165:C>G	C	T260197:1611:N/K:missense_variant	T260197:1611:N/K:missense_variant;T525532:555:N/K:missense_variant;T534286:521:N/K:missense_variant;T532694:457:N/K:missense_variant;T527934:226:N/K:missense_variant	0.115	0	22.1		0	42768							REVEL/LOF score too low: 0.12		REVEL/LOF score too low: 0.12	2.34501e-05		1.56829e-05	0.000153142	1.00093	>10				0.000101661	1.00063	>10																0.00285222	0.0055668	0.00018637
	11:121476166:A>G	A	T260197:1612:T/A:missense_variant	T260197:1612:T/A:missense_variant;T525532:556:T/A:missense_variant;T532694:458:T/A:missense_variant;T534286:522:T/A:missense_variant;T527934:227:T/A:missense_variant	0.129	0	16.92		2.3382e-05	42768	8.79245e-06	113734	nfe	1.11689e-05	89534	nfe	REVEL/LOF score too low: 0.13		REVEL/LOF score too low: 0.13	2.3458e-05		1.56863e-05	1.00012	0.0013025	<0.1				1.00008	0.000866338	<0.1																0.00278953	0.00544028	0.00018637
rs148412508	11:121476178:G>C	G	T260197:1616:V/L:missense_variant	T260197:1616:V/L:missense_variant;T525532:560:V/L:missense_variant;T532694:462:V/L:missense_variant;T534286:526:V/L:missense_variant;T527934:231:V/L:missense_variant	0.158	0	22.8		7.01459e-05	42768	0.000228654	30614	sas	0.000228713	30606	sas	REVEL/LOF score too low: 0.16	REVEL/LOF score too low: 0.16	REVEL/LOF score too low: 0.16	4.687e-05	4.4603e-05	4.7032e-05	1.00033	1.00055	0.69	1	0.000263529	<0.1	2.00032	1.00079	0.51																0.00122238	0.00240385	6.21234e-05
rs758432966	11:121476197:C>T	C	T260197:1622:T/M:missense_variant	T260197:1622:T/M:missense_variant;T525532:566:T/M:missense_variant;T534286:532:T/M:missense_variant;T532694:468:T/M:missense_variant;T527934:237:T/M:missense_variant	0.27	0	29.7		2.3382e-05	42768	5.43656e-05	18394	eas	7.45379e-05	13416	eas	REVEL/LOF score too low: 0.27		REVEL/LOF score too low: 0.27	2.34335e-05		1.5677e-05	8.70874e-05	1.00029	>10				8.03735e-05	1.00027	>10																0.00100298	0.00196103	6.21234e-05
	11:121476214:C>T	C	T260197:1628:Q/*:stop_gained(HC)	T260197:1628:Q/*:stop_gained(HC);T525532:572:Q/*:stop_gained(HC);T532694:474:Q/*:stop_gained(HC);T534286:538:Q/*:stop_gained(HC);T527934:243:Q/*:stop_gained(HC)	NA	1	42		0	42765										2.34299e-05		1.56746e-05	6.66856e-05	1.00015	>10				5.41437e-05	1.00014	>10																0.000752233	0.00145496	6.21234e-05
	11:121476215:A>G	A	T260197:1628:Q/R:missense_variant	T260197:1628:Q/R:missense_variant;T525532:572:Q/R:missense_variant;T532694:474:Q/R:missense_variant;T534286:538:Q/R:missense_variant;T527934:243:Q/R:missense_variant	0.195	0	23.4		0	42765							REVEL/LOF score too low: 0.20		REVEL/LOF score too low: 0.20	2.34523e-05		1.56842e-05	2.11478e-05	1.00116	>10				1.38485e-05	1.0008	>10																0.000783576	0.00151822	6.21234e-05
	11:121476247:A>T	A	T260197:1639:N/Y:missense_variant	T260197:1639:N/Y:missense_variant;T525532:583:N/Y:missense_variant;T532694:485:N/Y:missense_variant;T534286:549:N/Y:missense_variant;T527934:254:N/Y:missense_variant	0.443	0	28.9		0	42767							Differential missingness;REVEL/LOF score too low: 0.44		Differential missingness;REVEL/LOF score too low: 0.44	2.86957e-05		1.78835e-05	0.000158583	1.22486	>10				9.52287e-05	1.14105	>10																0.00714622	0.0136007	0.000807604
rs370256606	11:121476256:G>A	G	T260197:1642:V/M:missense_variant	T260197:1642:V/M:missense_variant;T525532:586:V/M:missense_variant;T532694:488:V/M:missense_variant;T534286:552:V/M:missense_variant;T527934:257:V/M:missense_variant	0.056	0	24.3		0	42764	2.89134e-05	34586	amr	3.27675e-05	30518	amr	Differential missingness;REVEL/LOF score too low: 0.06		Differential missingness;REVEL/LOF score too low: 0.06	7.05776e-05		4.71183e-05	0.000871578	3.01209	>10				0.000557992	3.00606	>10																0.0092462	0.0170167	0.00161521
	11:121477562:G>T	G	T260197:1653:A/S:missense_variant	T260197:1653:A/S:missense_variant;T525532:597:A/S:missense_variant;T534286:563:A/S:missense_variant;T532694:499:A/S:missense_variant;T527934:268:A/S:missense_variant	0.111	0	22.9		0	7809							QC-excluded: VQSR;REVEL/LOF score too low: 0.11		REVEL/LOF score too low: 0.11	2.34335e-05		1.56763e-05	0.000128674	1.00025	>10				0.000111383	1.00019	>10																0.00128507	0.00196103	0.000621234
	11:121477565:C>T	C	T260197:1654:P/S:missense_variant	T260197:1654:P/S:missense_variant;T525532:598:P/S:missense_variant;T534286:564:P/S:missense_variant;T532694:500:P/S:missense_variant;T527934:269:P/S:missense_variant	0.79	0	29		0	6828										2.34308e-05		1.56743e-05	0.000143715	1.00012	>10				9.65764e-05	1.00008	>10																0.000814919	0.00120192	0.000434864
	11:121477566:C>T	C	T260197:1654:P/L:missense_variant	T260197:1654:P/L:missense_variant;T525532:598:P/L:missense_variant;T532694:500:P/L:missense_variant;T534286:564:P/L:missense_variant;T527934:269:P/L:missense_variant	0.776	0	31		0	6502										2.34304e-05		1.5674e-05	0.000102442	1.00014	>10				6.82081e-05	1.00009	>10																0.000752233	0.0010754	0.000434864
	11:121477568:C>T	C	T260197:1655:R/*:stop_gained(HC)	T260197:1655:R/*:stop_gained(HC);T525532:599:R/*:stop_gained(HC);T534286:565:R/*:stop_gained(HC);T532694:501:R/*:stop_gained(HC);T527934:270:R/*:stop_gained(HC)	NA	1	40		0	5848										4.68582e-05		3.13479e-05	0.000165389	2.00021	>10				0.000106952	2.0002	>10																0.000595518	0.000885628	0.000310617
rs375720691	11:121477569:G>A	G	T260197:1655:R/Q:missense_variant	T260197:1655:R/Q:missense_variant;T525532:599:R/Q:missense_variant;T534286:565:R/Q:missense_variant;T532694:501:R/Q:missense_variant;T527934:270:R/Q:missense_variant	0.1	0	15.24		0	42768	6.15157e-05	16256	afr	6.16599e-05	16218	afr	REVEL/LOF score too low: 0.10		REVEL/LOF score too low: 0.10	2.34419e-05		1.56792e-05	9.74595e-05	1.00064	>10				6.256e-05	1.00043	>10																0.000626861	0.000948887	0.000310617
	11:121477574:C>T	C	T260197:1657:L/F:missense_variant	T260197:1657:L/F:missense_variant;T525532:601:L/F:missense_variant;T532694:503:L/F:missense_variant;T534286:567:L/F:missense_variant;T527934:272:L/F:missense_variant	0.334	0	29.2		0	42768	2.89101e-05	34590	amr	3.27633e-05	30522	amr	REVEL/LOF score too low: 0.33		REVEL/LOF score too low: 0.33	4.68533e-05		3.13492e-05	2.97383e-05	2.00014	>10				0.000127462	2.00026	>10																0.000125372	0.000253036	0
rs145511905	11:121477586:C>T	C	T260197:1661:L/F:missense_variant	T260197:1661:L/F:missense_variant;T525532:605:L/F:missense_variant;T534286:571:L/F:missense_variant;T532694:507:L/F:missense_variant;T527934:276:L/F:missense_variant	0.2	0	22.3		2.3382e-05	42768	0.000123031	16256	afr	0.00012332	16218	afr	REVEL/LOF score too low: 0.20		REVEL/LOF score too low: 0.20	2.34265e-05		1.56739e-05	1.76369e-05	1.00006	>10				4.00839e-05	1.00011	>10																9.40291e-05	0.000189777	0
rs766507115	11:121477607:G>A	G	T260197:1668:V/M:missense_variant	T260197:1668:V/M:missense_variant;T525532:612:V/M:missense_variant;T532694:514:V/M:missense_variant;T534286:578:V/M:missense_variant;T527934:283:V/M:missense_variant	0.153	0	31		2.3382e-05	42768	4.39514e-05	113762	nfe	5.58322e-05	89554	nfe	REVEL/LOF score too low: 0.15	REVEL/LOF score too low: 0.15	REVEL/LOF score too low: 0.15	2.34269e-05	4.4595e-05	3.13473e-05	7.11259e-05	1.00002	>10	1	8.79823e-05	<0.1	1.00014	1.00014	1.02																6.26861e-05	0.000126518	0
	11:121477611:T>C	T	T260197:1669:I/T:missense_variant	T260197:1669:I/T:missense_variant;T525532:613:I/T:missense_variant;T534286:579:I/T:missense_variant;T532694:515:I/T:missense_variant;T527934:284:I/T:missense_variant	0.345	0	23.1		0	42768							REVEL/LOF score too low: 0.34		REVEL/LOF score too low: 0.34	2.34265e-05		1.56731e-05	5.60268e-05	1.00002	>10				7.18399e-05	1.00003	>10																6.26861e-05	0.000126518	0
rs756121949	11:121477625:G>A	G	T260197:1674:A/T:missense_variant	T260197:1674:A/T:missense_variant;T525532:618:A/T:missense_variant;T532694:520:A/T:missense_variant;T534286:584:A/T:missense_variant;T527934:289:A/T:missense_variant	0.11	0	5.998		0	42768	2.63713e-05	113760	nfe	2.23334e-05	89552	nfe	REVEL/LOF score too low: 0.11		REVEL/LOF score too low: 0.11	7.02822e-05		4.70182e-05	2.78692e-05	3.00032	>10				1.9182e-05	3.00021	>10																0.000219401	0.000442814	0
rs200758028	11:121477628:C>T	C	T260197:1675:P/S:missense_variant	T260197:1675:P/S:missense_variant;T525532:619:P/S:missense_variant;T532694:521:P/S:missense_variant;T534286:585:P/S:missense_variant;T527934:290:P/S:missense_variant	0.241	0	22.8		0.00011691	42768	0.000131863	113754	nfe	0.000122836	89550	nfe	REVEL/LOF score too low: 0.24	REVEL/LOF score too low: 0.24	REVEL/LOF score too low: 0.24	0.000281121	0.000267549	0.000282107	8.00012	4.00093	0.34	5	1.00006	0.46	13.0001	5.0011	0.39	0.00252477	0.107546	0.000747887	0.0658135	0.249448	0.0679402	0.32 (0.10-1.06)	0.52 (0.08-3.51)	0.37 (0.14-0.97)							0.000250744	0.000442814	6.21234e-05
rs372318707	11:121477641:C>T	C	T260197:1679:T/I:missense_variant	T260197:1679:T/I:missense_variant;T525532:623:T/I:missense_variant;T532694:525:T/I:missense_variant;T534286:589:T/I:missense_variant;T527934:294:T/I:missense_variant	0.089	0	23.8		4.67639e-05	42768	2.63806e-05	113720	nfe	3.35038e-05	89542	nfe	Differential missingness;REVEL/LOF score too low: 0.09		Differential missingness;REVEL/LOF score too low: 0.09	2.35924e-05		1.57428e-05	4.82263e-05	1.00711	>10				3.0766e-05	1.00452	>10																0.00413728	0.00784413	0.000496987
rs745580770	11:121477643:C>G	C	T260197:1680:H/D:missense_variant	T260197:1680:H/D:missense_variant;T525532:624:H/D:missense_variant;T532694:526:H/D:missense_variant;T534286:590:H/D:missense_variant;T527934:295:H/D:missense_variant	0.247	0	24.9		2.3382e-05	42768	3.51753e-05	113716	nfe	3.35038e-05	89542	nfe	REVEL/LOF score too low: 0.25		REVEL/LOF score too low: 0.25	4.68712e-05		3.13584e-05	9.97272e-05	2.00083	>10				9.55744e-05	2.00088	>10																0.00153581	0.00259362	0.000496987
	11:121477647:G>A	G	T260197:1681:G/D:missense_variant	T260197:1681:G/D:missense_variant;T525532:625:G/D:missense_variant;T532694:527:G/D:missense_variant;T534286:591:G/D:missense_variant;T527934:296:G/D:missense_variant	0.741	0	32		0	42764										2.34363e-05		1.5677e-05	5.45493e-05	1.00044	>10				3.8229e-05	1.00031	>10																0.0018179	0.0030997	0.00055911
rs537088660	11:121477656:G>A	G	T260197:1684:R/H:missense_variant	T260197:1684:R/H:missense_variant;T525532:628:R/H:missense_variant;T532694:530:R/H:missense_variant;T534286:594:R/H:missense_variant;T527934:299:R/H:missense_variant	0.494	0	32		2.33842e-05	42764	0.00107794	30614	sas	0.00107822	30606	sas	REVEL/LOF score too low: 0.49		REVEL/LOF score too low: 0.49	2.75284e-05		1.74533e-05	0.173602	1.00158	3.96				0.112738	1.00096	9.04																0.00376117	0.00645243	0.00111822
rs748623785	11:121477666:T>G	T	T260197:1687:I/M:missense_variant&splice_region_variant	T260197:1687:I/M:missense_variant&splice_region_variant;T525532:631:I/M:missense_variant&splice_region_variant;T532694:533:I/M:missense_variant&splice_region_variant;T534286:597:I/M:missense_variant&splice_region_variant;T527934:302:I/M:missense_variant&splice_region_variant	0.285	0	24		0	42760	3.26819e-05	30598	sas	3.26904e-05	30590	sas	Differential missingness;REVEL/LOF score too low: 0.28		Differential missingness;REVEL/LOF score too low: 0.28	2.36067e-05		1.5749e-05	0.00130672	1.00646	>10				0.000831739	1.00411	>10																0.0212506	0.0359944	0.00677145
rs770267452	11:121477924:G>A	G	T260197:1697:M/I:missense_variant	T260197:1697:M/I:missense_variant;T525532:641:M/I:missense_variant;T534286:607:M/I:missense_variant;T532694:543:M/I:missense_variant;T527934:312:M/I:missense_variant	0.046	0	18.21		2.33842e-05	42764	2.63764e-05	113738	nfe	2.23369e-05	89538	nfe		Differential missingness;REVEL/LOF score too low: 0.05	Differential missingness;REVEL/LOF score too low: 0.05		4.45924e-05	1.58563e-05				1.78513e-06	1.00003	>10	0.000142984	1.01165	>10																0.0132895	0.0262525	0.00055911
rs770267452	11:121477924:G>C	G	T260197:1697:M/I:missense_variant	T260197:1697:M/I:missense_variant;T525532:641:M/I:missense_variant;T532694:543:M/I:missense_variant;T534286:607:M/I:missense_variant;T527934:312:M/I:missense_variant	0.046	0	17.55		4.67683e-05	42764	3.51685e-05	113738	nfe	3.35053e-05	89538	nfe	Differential missingness;REVEL/LOF score too low: 0.05	Differential missingness;REVEL/LOF score too low: 0.05	Differential missingness;REVEL/LOF score too low: 0.05	4.77173e-05	4.45951e-05	4.7569e-05	1.00048	1.03657	0.71	5.35552e-06	1.00008	>10	1.00043	2.03495	2.07																0.0132895	0.0262525	0.00055911
	11:121477927:G>T	G	T260197:1698:W/C:missense_variant	T260197:1698:W/C:missense_variant;T525532:642:W/C:missense_variant;T532694:544:W/C:missense_variant;T534286:608:W/C:missense_variant;T527934:313:W/C:missense_variant	0.512	0	27.7		0	42765							Differential missingness		Differential missingness	2.38552e-05		1.58552e-05	5.58944e-05	1.01832	>10				6.61669e-05	1.01165	>10																0.0131954	0.026126	0.000496987
rs367873819	11:121477935:A>G	A	T260197:1701:Q/R:missense_variant	T260197:1701:Q/R:missense_variant;T525532:645:Q/R:missense_variant;T534286:611:Q/R:missense_variant;T532694:547:Q/R:missense_variant;T527934:316:Q/R:missense_variant	0.122	0	21.6		2.3382e-05	42768	2.63755e-05	113742	nfe	3.35031e-05	89544	nfe	REVEL/LOF score too low: 0.12		REVEL/LOF score too low: 0.12	7.03136e-05		4.70331e-05	1.00012	2.00157	1.38				1.00008	2.0011	2.04																0.00184924	0.00328947	0.000434864
	11:121477962:T>C	T	T260197:1710:I/T:missense_variant	T260197:1710:I/T:missense_variant;T525532:654:I/T:missense_variant;T532694:556:I/T:missense_variant;T534286:620:I/T:missense_variant;T527934:325:I/T:missense_variant	0.34	0	23.5		0	42725							REVEL/LOF score too low: 0.34		REVEL/LOF score too low: 0.34	2.34447e-05		1.56815e-05	0.00021226	1.00064	>10				0.000193184	1.00045	>10																0.00235073	0.00404858	0.000683357
	11:121477982:A>G	A	T260197:1717:T/A:missense_variant	T260197:1717:T/A:missense_variant;T525532:661:T/A:missense_variant;T534286:627:T/A:missense_variant;T532694:563:T/A:missense_variant;T527934:332:T/A:missense_variant	0.175	0	0.402		0	42752							REVEL/LOF score too low: 0.17		REVEL/LOF score too low: 0.17	2.35027e-05		1.57039e-05	1.00054	0.00278938	<0.1				1.00035	0.00172201	<0.1																0.00702084	0.0120825	0.00205007
	11:121478831:C>G	C	T260197:1729:R/G:missense_variant	T260197:1729:R/G:missense_variant;T525532:673:R/G:missense_variant;T532694:575:R/G:missense_variant;T534286:639:R/G:missense_variant;T527934:344:R/G:missense_variant	0.407	0	29.7		0	42765							Differential missingness;REVEL/LOF score too low: 0.41		Differential missingness;REVEL/LOF score too low: 0.41	2.34644e-05		1.569e-05	0.000134274	1.00156	>10				0.000117759	1.00106	>10																0.0022567	0.00442814	0.000124247
rs534646732	11:121478832:G>A	G	T260197:1729:R/H:missense_variant	T260197:1729:R/H:missense_variant;T525532:673:R/H:missense_variant;T532694:575:R/H:missense_variant;T534286:639:R/H:missense_variant;T527934:344:R/H:missense_variant	0.36	0	32		4.67683e-05	42764	0.000947279	30614	sas	0.000947527	30606	sas	Differential missingness;REVEL/LOF score too low: 0.36	Differential missingness;REVEL/LOF score too low: 0.36	Differential missingness;REVEL/LOF score too low: 0.36	0.00014078	4.46236e-05	0.000109861	3.00087	3.00904	0.69	1.00053	0.000198172	<0.1	4.00136	3.00885	0.77	0.153676		0.156857	0.49955		0.378044	0.57 (0.11-3.04)		0.50 (0.10-2.42)							0.0022567	0.00442814	0.000124247
	11:121478839:A>G	A	T260197:1731:I/M:missense_variant	T260197:1731:I/M:missense_variant;T525532:675:I/M:missense_variant;T534286:641:I/M:missense_variant;T532694:577:I/M:missense_variant;T527934:346:I/M:missense_variant	0.05	0	21.8		0	42764								Differential missingness;REVEL/LOF score too low: 0.05	Differential missingness;REVEL/LOF score too low: 0.05		8.91943e-05	3.13819e-05				2.00023	3.76695e-05	<0.1	2.00031	0.00217384	<0.1																0.00231939	0.0044914	0.00018637
rs777194720	11:121478841:G>C	G	T260197:1732:G/A:missense_variant	T260197:1732:G/A:missense_variant;T525532:676:G/A:missense_variant;T534286:642:G/A:missense_variant;T532694:578:G/A:missense_variant;T527934:347:G/A:missense_variant	0.611	0	24.9		7.01492e-05	42766	5.27537e-05	113736	nfe	3.35076e-05	89532	nfe	Differential missingness		Differential missingness	2.34636e-05		1.56897e-05	0.000102021	1.00156	>10				0.000137613	1.00102	>10																0.00231939	0.0044914	0.00018637
	11:121478886:G>A	G	T260197:::splice_donor_variant(HC)	T260197:::splice_donor_variant(HC);T525532:::splice_donor_variant(HC);T534286:::splice_donor_variant(HC);T532694:::splice_donor_variant(HC);T527934:::splice_donor_variant(HC)	NA	1	33		0	42757							Differential missingness		Differential missingness	2.3514e-05		1.57105e-05	0.000205366	1.00361	>10				0.000149964	1.00234	>10																0.00535966	0.0104378	0.00037274
	11:121481796:C>A	C	T260197:1751:P/T:missense_variant	T260197:1751:P/T:missense_variant;T525532:695:P/T:missense_variant;T534286:661:P/T:missense_variant;T532694:597:P/T:missense_variant;T527934:366:P/T:missense_variant	0.184	0	23.9		0	11313							REVEL/LOF score too low: 0.18		REVEL/LOF score too low: 0.18	2.34425e-05		1.56801e-05	0.0001612	1.0006	>10				0.000148217	1.0004	>10																0.00235073	0.00404858	0.000683357
rs767322041	11:121481802:A>G	A	T260197:1753:I/V:missense_variant	T260197:1753:I/V:missense_variant;T525532:697:I/V:missense_variant;T534286:663:I/V:missense_variant;T532694:599:I/V:missense_variant;T527934:368:I/V:missense_variant	0.086	0	21.5		4.67683e-05	42764	3.51692e-05	113736	nfe	4.46738e-05	89538	nfe		REVEL/LOF score too low: 0.09	REVEL/LOF score too low: 0.09		4.45949e-05	1.56789e-05				1.00002	6.69375e-05	<0.1	1.00007	0.000401896	<0.1																0.0020373	0.00360577	0.000496987
	11:121481805:C>A	C	T260197:1754:H/N:missense_variant	T260197:1754:H/N:missense_variant;T525532:698:H/N:missense_variant;T534286:664:H/N:missense_variant;T532694:600:H/N:missense_variant;T527934:369:H/N:missense_variant	0.041	0	22.6		0	7589							REVEL/LOF score too low: 0.04		REVEL/LOF score too low: 0.04	2.34395e-05		1.56805e-05	1.00014	0.000489085	<0.1				1.00018	0.000399103	<0.1																0.00200596	0.00347925	0.00055911
rs143657558	11:121481810:T>G	T	T260197:1755:I/M:missense_variant	T260197:1755:I/M:missense_variant;T525532:699:I/M:missense_variant;T534286:665:I/M:missense_variant;T532694:601:I/M:missense_variant;T527934:370:I/M:missense_variant	0.265	0	22.9		2.33831e-05	42766	1.75837e-05	113742	nfe	2.23364e-05	89540	nfe	REVEL/LOF score too low: 0.27		REVEL/LOF score too low: 0.27	2.34394e-05		1.56791e-05	1.00009	0.000534669	<0.1				1.00009	0.000393052	<0.1																0.0020373	0.00354251	0.00055911
	11:121481818:A>G	A	T260197:1758:Y/C:missense_variant	T260197:1758:Y/C:missense_variant;T525532:702:Y/C:missense_variant;T532694:604:Y/C:missense_variant;T534286:668:Y/C:missense_variant;T527934:373:Y/C:missense_variant	0.058	0	19.77		0	42761							REVEL/LOF score too low: 0.06		REVEL/LOF score too low: 0.06	2.34364e-05		1.56779e-05	9.0271e-05	1.00041	>10				6.14494e-05	1.00035	>10																0.00206864	0.00360577	0.00055911
	11:121481839:T>G	T	T260197:1765:F/C:missense_variant	T260197:1765:F/C:missense_variant;T525532:709:F/C:missense_variant;T532694:611:F/C:missense_variant;T534286:675:F/C:missense_variant;T527934:380:F/C:missense_variant	0.225	0	25		2.33863e-05	42760	8.79322e-06	113724	nfe	1.11699e-05	89526	nfe	REVEL/LOF score too low: 0.23		REVEL/LOF score too low: 0.23	4.68863e-05		3.13593e-05	2.00029	0.0012901	<0.1				2.00019	0.000844478	<0.1																0.0026955	0.00468117	0.000745481
rs781458738	11:121481847:A>G	A	T260197:1768:T/A:missense_variant	T260197:1768:T/A:missense_variant;T525532:712:T/A:missense_variant;T532694:614:T/A:missense_variant;T534286:678:T/A:missense_variant;T527934:383:T/A:missense_variant	0.012	0	17.31		0	42760	8.79306e-06	113726	nfe				REVEL/LOF score too low: 0.01		REVEL/LOF score too low: 0.01	2.34794e-05		1.5695e-05	1.00021	0.00212332	<0.1				1.00014	0.00135647	<0.1																0.00332236	0.00581984	0.000869727
rs369636020	11:121481848:C>T	C	T260197:1768:T/I:missense_variant	T260197:1768:T/I:missense_variant;T525532:712:T/I:missense_variant;T532694:614:T/I:missense_variant;T534286:678:T/I:missense_variant;T527934:383:T/I:missense_variant	0.098	0	19.36		0	42758	1.7588e-05	113714	nfe	2.23419e-05	89518	nfe	REVEL/LOF score too low: 0.10	REVEL/LOF score too low: 0.10	REVEL/LOF score too low: 0.10	7.02835e-05	8.91904e-05	7.83729e-05	1.0004	2.00001	1.37	2.00002	0.000158955	<0.1	3.00044	2.00053	0.68			0.193226			0.392976			0.45 (0.07-2.91)							0.00369848	0.00657895	0.000869727
	11:121483445:G>T	G	T260197:1775:V/L:missense_variant&splice_region_variant	T260197:1775:V/L:missense_variant&splice_region_variant;T525532:719:V/L:missense_variant&splice_region_variant;T534286:685:V/L:missense_variant&splice_region_variant;T532694:621:V/L:missense_variant&splice_region_variant;T527934:390:V/L:missense_variant&splice_region_variant	0.221	0	33		0	42685								Differential missingness;REVEL/LOF score too low: 0.22	Differential missingness;REVEL/LOF score too low: 0.22		4.45935e-05	1.56882e-05				1.06633e-06	1.00005	>10	1.94274e-05	1.00104	>10																0.00310296	0.00600962	0.000248494
rs759988544	11:121483517:C>T	C	T260197:1799:R/*:stop_gained(HC)	T260197:1799:R/*:stop_gained(HC);T525532:743:R/*:stop_gained(HC);T534286:709:R/*:stop_gained(HC);T532694:645:R/*:stop_gained(HC);T527934:414:R/*:stop_gained(HC)	NA	1	42		0	42742	3.2684e-05	30596	sas	3.26926e-05	30588	sas					4.45958e-05	1.56744e-05				3.65739e-06	1.0001	>10	1.53546e-05	1.00017	>10																0.000501489	0.000885628	0.000124247
rs530863434	11:121483518:G>A	G	T260197:1799:R/Q:missense_variant	T260197:1799:R/Q:missense_variant;T525532:743:R/Q:missense_variant;T532694:645:R/Q:missense_variant;T534286:709:R/Q:missense_variant;T527934:414:R/Q:missense_variant	0.167	0	14.04		4.67924e-05	42742	6.53637e-05	30598	sas	6.53808e-05	30590	sas	REVEL/LOF score too low: 0.17	REVEL/LOF score too low: 0.17	REVEL/LOF score too low: 0.17	0.00011714	0.000178391	0.000141071	2.00005	3.00064	1.03	2.00006	2.00053	2.31	4.00014	5.00159	1.27	0.342665		0.320927	0.866079		0.692055	0.85 (0.13-5.50)		1.33 (0.33-5.30)							0.000501489	0.000885628	0.000124247
	11:121483542:G>A	G	T260197:::splice_donor_variant(HC)	T260197:::splice_donor_variant(HC);T525532:::splice_donor_variant(HC);T534286:::splice_donor_variant(HC);T532694:::splice_donor_variant(HC);T527934:::splice_donor_variant(HC)	NA	1	35		0	42549										2.34349e-05		1.56764e-05	0.000135649	1.0003	>10				0.000115428	1.0002	>10																0.000752233	0.00132844	0.00018637
rs117725215	11:121485586:A>G	A	T260197:1809:N/S:missense_variant	T260197:1809:N/S:missense_variant;T525532:753:N/S:missense_variant;T532694:655:N/S:missense_variant;T534286:719:N/S:missense_variant;T527934:424:N/S:missense_variant	0.147	0	23.7	Likely_benign	0.00086932	42562	0.000786664	113136	nfe	0.000887361	89028	nfe	REVEL/LOF score too low: 0.15	REVEL/LOF score too low: 0.15	REVEL/LOF score too low: 0.15	0.00112458	0.00111489	0.00114419	15.0035	33.005	1.51	16.0001	9.00254	1.3	31.0035	42.0073	1.38	0.169263	0.120812	0.0550525	0.453912	0.655451	0.651191	1.27 (0.69-2.31)	0.83 (0.32-2.11)	1.12 (0.69-1.82)	addition	0.474388			0.651191	0.992549	0.000376117	0.000569332	0.00018637
rs138702824	11:121485598:A>G	A	T260197:1813:H/R:missense_variant	T260197:1813:H/R:missense_variant;T525532:757:H/R:missense_variant;T534286:723:H/R:missense_variant;T532694:659:H/R:missense_variant;T527934:428:H/R:missense_variant	0.088	0	22		2.34423e-05	42658	6.1711e-05	113432	nfe	6.71968e-05	89290	nfe	REVEL/LOF score too low: 0.09		REVEL/LOF score too low: 0.09	0.000117134		7.83637e-05	2.00012	3.00032	1.03				2.00012	3.00027	1.53	0.342665		0.513674	0.946562		0.971182	0.94 (0.15-6.05)		0.97 (0.15-6.19)							0.00031343	0.000506073	0.000124247
rs62622819	11:121485599:T>A	T	T260197:1813:H/Q:missense_variant	T260197:1813:H/Q:missense_variant;T525532:757:H/Q:missense_variant;T532694:659:H/Q:missense_variant;T534286:723:H/Q:missense_variant;T527934:428:H/Q:missense_variant	0.055	0	8.583	Benign	0.00904744	42664	0.00928129	113454	nfe	0.0091815	89310	nfe	REVEL/LOF score too low: 0.06	REVEL/LOF score too low: 0.06	REVEL/LOF score too low: 0.06	0.00852716	0.00860616	0.00857271	150.001	214.024	0.98	134.001	59.0006	1.02	277.001	270.024	0.99	5.50511e-09	1.3103e-06	1.27142e-13	0.902179	0.472179	0.944353	0.99 (0.79-1.23)	0.99 (0.70-1.39)	0.99 (0.83-1.19)	addition	0.657612			0.944353	0.992549	0.00031343	0.000506073	0.000124247
rs772677709	11:121485607:A>G	A	T260197:1816:Y/C:missense_variant	T260197:1816:Y/C:missense_variant;T525532:760:Y/C:missense_variant;T532694:662:Y/C:missense_variant;T534286:726:Y/C:missense_variant;T527934:431:Y/C:missense_variant	0.897	0	28.6		0	42654	8.81352e-06	113462	nfe							9.37221e-05	8.91845e-05	9.40449e-05	0.000476172	4.00052	>10	4.43219e-05	2.00001	>10	0.000498315	6.0005	>10			1			0.881169			80639.77 (5723.06-1136240.51)							0.000376117	0.000632591	0.000124247
	11:121485623:G>A	G	T260197:1821:W/*:stop_gained(HC)	T260197:1821:W/*:stop_gained(HC);T525532:765:W/*:stop_gained(HC);T534286:731:W/*:stop_gained(HC);T532694:667:W/*:stop_gained(HC);T527934:436:W/*:stop_gained(HC)	NA	1	47			42676										2.3434e-05		1.5675e-05	0.000110699	1.00029	>10				7.84716e-05	1.00014	>10																0.000501489	0.000759109	0.000248494
	11:121485630:A>G	A	T260197:1824:T/A:missense_variant	T260197:1824:T/A:missense_variant;T525532:768:T/A:missense_variant;T534286:734:T/A:missense_variant;T532694:670:T/A:missense_variant;T527934:439:T/A:missense_variant	0.485	0	26.6		0	42683							REVEL/LOF score too low: 0.48		REVEL/LOF score too low: 0.48	2.34305e-05		1.56733e-05	7.82582e-05	1.00017	>10				5.71571e-05	1.00006	>10																0.000250744	0.000253036	0.000248494
	11:121485637:TG>T	TG	T260197:1826:L/X:frameshift_variant(HC)	T260197:1826:L/X:frameshift_variant(HC);T525532:770:L/X:frameshift_variant(HC);T534286:736:L/X:frameshift_variant(HC);T532694:672:L/X:frameshift_variant(HC);T527934:441:L/X:frameshift_variant(HC)	NA	1	32		0	42679										4.68611e-05		3.13467e-05	0.000172188	2.00033	>10				0.000117161	2.00012	>10																0.000344774	0.000253036	0.000434864
	11:121485643:A>T	A	T260197:1828:D/V:missense_variant	T260197:1828:D/V:missense_variant;T525532:772:D/V:missense_variant;T532694:674:D/V:missense_variant;T534286:738:D/V:missense_variant;T527934:443:D/V:missense_variant	0.494	0	29.3		0	42688							REVEL/LOF score too low: 0.49		REVEL/LOF score too low: 0.49	2.34306e-05		1.5674e-05	0.000121496	1.00013	>10				5.27295e-05	1.0001	>10																0.000376117	0.000316296	0.000434864
	11:121485648:C>T	C	T260197:1830:P/S:missense_variant	T260197:1830:P/S:missense_variant;T525532:774:P/S:missense_variant;T534286:740:P/S:missense_variant;T532694:676:P/S:missense_variant;T527934:445:P/S:missense_variant	0.098	0	23		0	42723								REVEL/LOF score too low: 0.10	REVEL/LOF score too low: 0.10		4.45913e-05	1.56724e-05				1	1.59339e-06	<0.1	1.00003	2.58175e-05	<0.1																0.000344774	0.000379555	0.000310617
rs753911350	11:121485665:T>A	T	T260197:1835:H/Q:missense_variant	T260197:1835:H/Q:missense_variant;T525532:779:H/Q:missense_variant;T532694:681:H/Q:missense_variant;T534286:745:H/Q:missense_variant;T527934:450:H/Q:missense_variant	0.117	0	16.72		0	42688							REVEL/LOF score too low: 0.12		REVEL/LOF score too low: 0.12	2.34345e-05		1.56772e-05	1.00012	0.000298873	<0.1				1.0001	0.000260546	<0.1																0.000282087	0.000316296	0.000248494
rs371644977	11:121485690:C>T	C	T260197:1844:P/S:missense_variant	T260197:1844:P/S:missense_variant;T525532:788:P/S:missense_variant;T532694:690:P/S:missense_variant;T534286:754:P/S:missense_variant;T527934:459:P/S:missense_variant	0.075	0	14.64		2.33995e-05	42736	6.15385e-05	16250	afr	6.16827e-05	16212	afr	REVEL/LOF score too low: 0.07		REVEL/LOF score too low: 0.07	2.34543e-05		1.56843e-05	0.000221761	1.00104	>10				0.000141605	1.00067	>10																0.00369848	0.00676872	0.000683357
	11:121485697:C>A	C	T260197:1846:P/H:missense_variant	T260197:1846:P/H:missense_variant;T525532:790:P/H:missense_variant;T532694:692:P/H:missense_variant;T534286:756:P/H:missense_variant;T527934:461:P/H:missense_variant	0.252	0	30		0	42670							REVEL/LOF score too low: 0.25		REVEL/LOF score too low: 0.25	2.34576e-05		1.56856e-05	0.000202578	1.0012	>10				0.000130786	1.00077	>10																0.00542235	0.00986842	0.0010561
	11:121485708:G>A	G	T260197:1850:A/T:missense_variant	T260197:1850:A/T:missense_variant;T525532:794:A/T:missense_variant;T534286:760:A/T:missense_variant;T532694:696:A/T:missense_variant;T527934:465:A/T:missense_variant	0.192	0	27.7		0	42713								Differential missingness;REVEL/LOF score too low: 0.19	Differential missingness;REVEL/LOF score too low: 0.19		4.45914e-05	1.57236e-05				1	4.19009e-06	<0.1	1.00023	0.00309326	<0.1																0.0165805	0.0311235	0.00229856
rs925217076	11:121485714:G>A	G	T260197:1852:A/T:missense_variant	T260197:1852:A/T:missense_variant;T525532:796:A/T:missense_variant;T532694:698:A/T:missense_variant;T534286:762:A/T:missense_variant;T527934:467:A/T:missense_variant	0.201	0	25.6		0	42644	6.16751e-05	16214	afr	6.182e-05	16176	afr	Differential missingness;REVEL/LOF score too low: 0.20		Differential missingness;REVEL/LOF score too low: 0.20	2.35243e-05		1.57147e-05	0.000604143	1.00365	>10				0.000387483	1.00237	>10																0.0152954	0.027581	0.00323042
rs778609269	11:121485717:A>G	A	T260197:1853:I/V:missense_variant	T260197:1853:I/V:missense_variant;T525532:797:I/V:missense_variant;T532694:699:I/V:missense_variant;T534286:763:I/V:missense_variant;T527934:468:I/V:missense_variant	0.065	0	11.22		9.38174e-05	42636	7.07039e-05	113148	nfe	7.86234e-05	89032	nfe	Differential missingness;REVEL/LOF score too low: 0.07		Differential missingness;REVEL/LOF score too low: 0.07	4.70736e-05		3.14388e-05	1.00099	1.00858	0.69				1.00064	1.00547	1.02																0.0161417	0.0289727	0.00354103
	11:121485737:ATG>A	ATG	T260197:1860:C/X:frameshift_variant(HC)	T260197:1860:C/X:frameshift_variant(HC);T525532:804:C/X:frameshift_variant(HC);T534286:770:C/X:frameshift_variant(HC);T532694:706:C/X:frameshift_variant(HC);T527934:475:C/X:frameshift_variant(HC)	NA	1	35		0	42064								Differential missingness	Differential missingness		4.45949e-05	1.57643e-05				4.31732e-05	1.00004	>10	0.000913412	1.005	>10																0.0242282	0.0427632	0.00602597
	11:121485740:T>A	T	T260197:1860:C/*:stop_gained(HC)	T260197:1860:C/*:stop_gained(HC);T525532:804:C/*:stop_gained(HC);T534286:770:C/*:stop_gained(HC);T532694:706:C/*:stop_gained(HC);T527934:475:C/*:stop_gained(HC)	NA	1	36		0	42171								Differential missingness	Differential missingness		4.45967e-05	1.58902e-05				4.64948e-05	1.00008	>10	0.00198034	1.01197	>10																0.0409967	0.0715461	0.0109958
rs372366880	11:121485756:C>T	C	T260197:1866:R/W:missense_variant	T260197:1866:R/W:missense_variant;T525532:810:R/W:missense_variant;T532694:712:R/W:missense_variant;T534286:776:R/W:missense_variant;T527934:481:R/W:missense_variant	0.15	0	25.1		0.000168968	41428	0.000200814	109554	nfe	0.000139772	85854	nfe	VBD-tech-low: 16.23;Differential missingness;REVEL/LOF score too low: 0.15	Differential missingness;REVEL/LOF score too low: 0.15	Differential missingness;REVEL/LOF score too low: 0.15	0.000143728	0.000133906	0.000143081	2.02171	4.11406	1.4	3.00081	0.00216567	<0.1	5.02049	4.10953	0.83	0.43716		0.129205	0.276093		0.462121	3.41 (0.53-21.75)		1.72 (0.39-7.49)							0.0674502	0.116523	0.0192582
rs137995625	11:121485757:G>A	G	T260197:1866:R/Q:missense_variant	T260197:1866:R/Q:missense_variant;T525532:810:R/Q:missense_variant;T532694:712:R/Q:missense_variant;T534286:776:R/Q:missense_variant;T527934:481:R/Q:missense_variant	0.028	0	22.8		7.25865e-05	41330	0.000208377	28794	sas	0.000208435	28786	sas	Differential missingness;REVEL/LOF score too low: 0.03	Differential missingness;REVEL/LOF score too low: 0.03	Differential missingness;REVEL/LOF score too low: 0.03	4.80183e-05	4.46345e-05	4.77652e-05	0.00924377	2.04066	>10	1.00034	0.000633041	<0.1	1.0088	2.0391	2.06																0.0673249	0.116334	0.0191961
rs368691606	11:121489496:T>A	T	T260197:1873:F/Y:missense_variant	T260197:1873:F/Y:missense_variant;T525532:817:F/Y:missense_variant;T532694:719:F/Y:missense_variant;T534286:783:F/Y:missense_variant;T527934:488:F/Y:missense_variant	0.238	0	25		7.01459e-05	42768	4.39599e-05	113740	nfe	3.35023e-05	89546	nfe	REVEL/LOF score too low: 0.24		REVEL/LOF score too low: 0.24	0.000140581		9.40391e-05	2.00056	4.00084	1.37				2.00021	4.00043	2.04	0.43716		0.622307	0.569152		0.42068	1.65 (0.30-9.03)		2.04 (0.37-11.08)							0.000250744	0.000126518	0.00037274
rs149445303	11:121489505:C>T	C	T260197:1876:T/M:missense_variant	T260197:1876:T/M:missense_variant;T525532:820:T/M:missense_variant;T532694:722:T/M:missense_variant;T534286:786:T/M:missense_variant;T527934:491:T/M:missense_variant	0.286	0	29.9		0	42768	0.000123031	16256	afr	0.00012332	16218	afr	REVEL/LOF score too low: 0.29		REVEL/LOF score too low: 0.29	4.68562e-05		3.13474e-05	0.000114552	2.00018	>10				0.000133752	2.00014	>10																0.000219401	0.000189777	0.000248494
rs200266907	11:121489532:C>T	C	T260197:1885:P/L:missense_variant	T260197:1885:P/L:missense_variant;T525532:829:P/L:missense_variant;T532694:731:P/L:missense_variant;T534286:795:P/L:missense_variant;T527934:500:P/L:missense_variant	0.588	0	24.5		4.67639e-05	42768	0.000163313	30616	sas	0.000163356	30608	sas				2.34282e-05		1.56737e-05	6.38878e-05	1.00009	>10				4.12134e-05	1.0001	>10																6.26861e-05	0	0.000124247
	11:121489553:T>A	T	T260197:1892:L/H:missense_variant	T260197:1892:L/H:missense_variant;T525532:836:L/H:missense_variant;T532694:738:L/H:missense_variant;T534286:802:L/H:missense_variant;T527934:507:L/H:missense_variant	0.336	0	21.1		0	42767							REVEL/LOF score too low: 0.34		REVEL/LOF score too low: 0.34	2.34287e-05		1.56737e-05	4.92855e-05	1.00012	>10				3.14909e-05	1.00011	>10																3.1343e-05	0	6.21234e-05
rs202226099	11:121490462:G>A	G	T260197:1909:V/I:missense_variant&splice_region_variant	T260197:1909:V/I:missense_variant&splice_region_variant;T525532:853:V/I:missense_variant&splice_region_variant;T534286:819:V/I:missense_variant&splice_region_variant;T532694:755:V/I:missense_variant&splice_region_variant;T527934:524:V/I:missense_variant&splice_region_variant	0.509	0	25.9		0	42718	1.7695e-05	113026	nfe	2.23804e-05	89364	nfe	Differential missingness		Differential missingness	2.35096e-05		1.57085e-05	0.000500484	1.00312	>10				0.000319165	1.00204	>10																0.0124118	0.0219509	0.00304405
	11:121490477:C>T	C	T260197:1914:P/S:missense_variant	T260197:1914:P/S:missense_variant;T525532:858:P/S:missense_variant;T532694:760:P/S:missense_variant;T534286:824:P/S:missense_variant;T527934:529:P/S:missense_variant	0.585	0	25.5		0	42728										2.34391e-05		1.56782e-05	5.45613e-05	1.00056	>10				3.58286e-05	1.00039	>10																0.00166118	0.0027834	0.00055911
	11:121490481:A>G	A	T260197:1915:Y/C:missense_variant	T260197:1915:Y/C:missense_variant;T525532:859:Y/C:missense_variant;T532694:761:Y/C:missense_variant;T534286:825:Y/C:missense_variant;T527934:530:Y/C:missense_variant	0.661	0	26.1		0	42768	8.80111e-06	113622	nfe	1.11707e-05	89520	nfe				4.68733e-05	4.45991e-05	4.70327e-05	0.000176186	2.00084	>10	1	0.000176399	<0.1	1.00017	2.00098	2.04																0.00103432	0.001708	0.00037274
rs140883895	11:121490502:A>C	A	T260197:1922:Y/S:missense_variant	T260197:1922:Y/S:missense_variant;T525532:866:Y/S:missense_variant;T534286:832:Y/S:missense_variant;T532694:768:Y/S:missense_variant;T527934:537:Y/S:missense_variant	0.301	0	18.17	Benign	0	42768	0.00590551	16256	afr	0.00591935	16218	afr	REVEL/LOF score too low: 0.30		REVEL/LOF score too low: 0.30	2.34251e-05		1.56718e-05	1.00001	9.39657e-06	<0.1				1.00001	6.66227e-06	<0.1																6.26861e-05	6.32591e-05	6.21234e-05
rs749176718	11:121490544:G>A	G	T260197:1936:R/H:missense_variant	T260197:1936:R/H:missense_variant;T525532:880:R/H:missense_variant;T532694:782:R/H:missense_variant;T534286:846:R/H:missense_variant;T527934:551:R/H:missense_variant	0.299	0	26.9		9.35279e-05	42768	7.03396e-05	113734	nfe	4.46658e-05	89554	nfe	REVEL/LOF score too low: 0.30		REVEL/LOF score too low: 0.30	2.34264e-05		1.61206e-05	1.00005	2.62363e-05	<0.1				1.02864	1.76516e-05	<0.1																0.000219401	6.32591e-05	0.00037274
	11:121490562:A>G	A	T260197:1942:H/R:missense_variant	T260197:1942:H/R:missense_variant;T525532:886:H/R:missense_variant;T534286:852:H/R:missense_variant;T532694:788:H/R:missense_variant;T527934:557:H/R:missense_variant	0.054	0	0.006		0	42768								REVEL/LOF score too low: 0.05	REVEL/LOF score too low: 0.05		4.45919e-05	1.56719e-05				1.00002	6.38427e-07	<0.1	1.00002	3.55689e-06	<0.1																9.40291e-05	0	0.00018637
	11:121490564:A>C	A	T260197:1943:T/P:missense_variant	T260197:1943:T/P:missense_variant;T525532:887:T/P:missense_variant;T534286:853:T/P:missense_variant;T532694:789:T/P:missense_variant;T527934:558:T/P:missense_variant	0.143	0	13.37		0	42768								REVEL/LOF score too low: 0.14	REVEL/LOF score too low: 0.14		4.45933e-05	1.56728e-05				1.00004	6.30882e-06	<0.1	1.00007	9.22087e-06	<0.1																9.40291e-05	0	0.00018637
rs760195851	11:121490565:C>A	C	T260197:1943:T/K:missense_variant	T260197:1943:T/K:missense_variant;T525532:887:T/K:missense_variant;T534286:853:T/K:missense_variant;T532694:789:T/K:missense_variant;T527934:558:T/K:missense_variant	0.075	0	3.209		0	42768							REVEL/LOF score too low: 0.07		REVEL/LOF score too low: 0.07	2.34252e-05		1.56725e-05	1.14682e-05	1.00001	>10				4.97183e-05	1.00001	>10																9.40291e-05	0	0.00018637
rs760195851	11:121490565:C>G	C	T260197:1943:T/R:missense_variant	T260197:1943:T/R:missense_variant;T525532:887:T/R:missense_variant;T534286:853:T/R:missense_variant;T532694:789:T/R:missense_variant;T527934:558:T/R:missense_variant	0.085	0	3.378		0	42768								REVEL/LOF score too low: 0.09	REVEL/LOF score too low: 0.09		4.45928e-05	1.56725e-05				3.62629e-05	1	>10	4.97183e-05	1.00001	>10																9.40291e-05	0	0.00018637
rs760195851	11:121490565:C>T	C	T260197:1943:T/M:missense_variant	T260197:1943:T/M:missense_variant;T525532:887:T/M:missense_variant;T534286:853:T/M:missense_variant;T532694:789:T/M:missense_variant;T527934:558:T/M:missense_variant	0.048	0	3.213		2.3382e-05	42768	0.000123031	16256	afr	0.00012332	16218	afr		REVEL/LOF score too low: 0.05	REVEL/LOF score too low: 0.05		4.45928e-05	1.56725e-05				1.00004	1.54774e-06	<0.1	1.00005	1.22867e-05	<0.1																9.40291e-05	0	0.00018637
	11:121490567:GGC>G	GGC	T260197:1944:G/X:frameshift_variant(HC)	T260197:1944:G/X:frameshift_variant(HC);T525532:888:G/X:frameshift_variant(HC);T534286:854:G/X:frameshift_variant(HC);T532694:790:G/X:frameshift_variant(HC);T527934:559:G/X:frameshift_variant(HC)	NA	1	29.4		0	42768										2.34261e-05		1.56728e-05	5.5141e-05	1	>10				7.36837e-05	1	>10																0.000125372	0	0.000248494
	11:121490572:A>C	A	T260197:1945:K/N:missense_variant	T260197:1945:K/N:missense_variant;T525532:889:K/N:missense_variant;T532694:791:K/N:missense_variant;T534286:855:K/N:missense_variant;T527934:560:K/N:missense_variant	0.216	0	18.49		0	42768							REVEL/LOF score too low: 0.22		REVEL/LOF score too low: 0.22	2.34255e-05		1.5673e-05	2.62971e-05	1.00001	>10				8.60507e-05	1.00001	>10																9.40291e-05	0	0.00018637
rs1792120	11:121491782:G>A	A	T260197:1967:V/I:missense_variant	T260197:1967:V/I:missense_variant;T525532:911:V/I:missense_variant;T532694:813:V/I:missense_variant;T534286:877:V/I:missense_variant;T527934:582:V/I:missense_variant	0.047	0	9.217		0.999882	42502	1	18278	eas	1	13372	eas	Differential missingness;REVEL/LOF score too low: 0.05	Differential missingness;REVEL/LOF score too low: 0.05	Differential missingness;REVEL/LOF score too low: 0.05	0.999882	0.999866	0.999889	0.0027067	5.04992	>10	1.108e-05	3.00006	>10	0.00276473	7.05087	>10	1		1	0.898769		0.877801	0.00 (0.00-0.00)		0.00 (0.00-0.00)							0.0314684	0.057376	0.00602597
	11:121491794:G>T	G	T260197:1971:D/Y:missense_variant	T260197:1971:D/Y:missense_variant;T525532:915:D/Y:missense_variant;T534286:881:D/Y:missense_variant;T532694:817:D/Y:missense_variant;T527934:586:D/Y:missense_variant	0.615	0	30		0	42577								Differential missingness	Differential missingness		4.45968e-05	1.57343e-05				5.4256e-07	1.00013	>10	0.000339876	1.00367	>10																0.0155775	0.0289727	0.00242281
	11:121491801:TAAGA>T	TAAGA	T260197:1973-1974:IR/X:frameshift_variant(HC)	T260197:1973-1974:IR/X:frameshift_variant(HC);T525532:917-918:IR/X:frameshift_variant(HC);T532694:819-820:IR/X:frameshift_variant(HC);T534286:883-884:IR/X:frameshift_variant(HC);T527934:588-589:IR/X:frameshift_variant(HC)	NA	1	33		2.34148e-05	42708	1.76872e-05	113076	nfe	2.24085e-05	89252	nfe	Differential missingness		Differential missingness	4.70198e-05		3.14199e-05	0.000548009	2.00673	>10				0.000394589	2.00451	>10																0.00999843	0.0185982	0.00155308
	11:121491818:AGC>A	AGC	T260197:1979:S/X:frameshift_variant(HC)	T260197:1979:S/X:frameshift_variant(HC);T525532:923:S/X:frameshift_variant(HC);T532694:825:S/X:frameshift_variant(HC);T534286:889:S/X:frameshift_variant(HC);T527934:594:S/X:frameshift_variant(HC)	NA	1	34		0	42710							Differential missingness		Differential missingness	2.35017e-05		1.57049e-05	0.00018675	1.0031	>10				0.00011903	1.00201	>10																0.00717756	0.013917	0.00055911
rs756155366	11:121491836:C>T	C	T260197:1985:R/C:missense_variant	T260197:1985:R/C:missense_variant;T525532:929:R/C:missense_variant;T534286:895:R/C:missense_variant;T532694:831:R/C:missense_variant;T527934:600:R/C:missense_variant	0.061	0	23.1		2.33973e-05	42740	2.64201e-05	113550	nfe	3.35315e-05	89468	nfe	Differential missingness;REVEL/LOF score too low: 0.06		Differential missingness;REVEL/LOF score too low: 0.06	0.000117441		7.84969e-05	4.0004	1.01314	0.17				4.00015	1.00874	0.26	0.0138742		0.0404546	0.202992		0.342952	0.24 (0.04-1.53)		0.34 (0.05-2.16)							0.00410594	0.00816043	0.000124247
	11:121491837:G>GT	G	T260197:1985:R/RX:frameshift_variant(HC)	T260197:1985:R/RX:frameshift_variant(HC);T525532:929:R/RX:frameshift_variant(HC);T534286:895:R/RX:frameshift_variant(HC);T532694:831:R/RX:frameshift_variant(HC);T527934:600:R/RX:frameshift_variant(HC)	NA	1	32		0	42758	8.80359e-06	113590	nfe	1.11729e-05	89502	nfe	Differential missingness		Differential missingness	2.34876e-05		1.56993e-05	0.00015936	1.00253	>10				0.000146139	1.00162	>10																0.00394922	0.00784413	0.000124247
rs145218712	11:121491860:C>T	C	T260197:1993:L/F:missense_variant	T260197:1993:L/F:missense_variant;T525532:937:L/F:missense_variant;T532694:839:L/F:missense_variant;T534286:903:L/F:missense_variant;T527934:608:L/F:missense_variant	0.135	0	20.2		2.33852e-05	42762	0.00123077	16250	afr	0.00123365	16212	afr	REVEL/LOF score too low: 0.14		REVEL/LOF score too low: 0.14	4.68724e-05		3.13566e-05	2.00007	0.000914946	<0.1				2.00004	0.000821361	<0.1																0.000814919	0.00164474	0
rs376553060	11:121491874:G>T	G	T260197:1997:E/D:missense_variant	T260197:1997:E/D:missense_variant;T525532:941:E/D:missense_variant;T532694:843:E/D:missense_variant;T534286:907:E/D:missense_variant;T527934:612:E/D:missense_variant	0.287	0	14.06		2.33842e-05	42764	1.75932e-05	113680	nfe	2.23359e-05	89542	nfe	REVEL/LOF score too low: 0.29		REVEL/LOF score too low: 0.29	2.34389e-05		1.56755e-05	9.18123e-05	1.00051	>10				5.19321e-05	1.0002	>10																0.000814919	0.00164474	0
	11:121491881:G>A	G	T260197:2000:G/R:missense_variant	T260197:2000:G/R:missense_variant;T525532:944:G/R:missense_variant;T532694:846:G/R:missense_variant;T534286:910:G/R:missense_variant;T527934:615:G/R:missense_variant	0.555	0	27.2		0	42765										2.34397e-05		1.56794e-05	0.000141171	1.0005	>10				0.000120152	1.00038	>10																0.00131641	0.00265688	0
	11:121491893:A>C	A	T260197:2004:I/L:missense_variant	T260197:2004:I/L:missense_variant;T525532:948:I/L:missense_variant;T534286:914:I/L:missense_variant;T532694:850:I/L:missense_variant;T527934:619:I/L:missense_variant	0.106	0	13.73		2.33831e-05	42766	8.79678e-06	113678	nfe	1.11689e-05	89534	nfe	REVEL/LOF score too low: 0.11		REVEL/LOF score too low: 0.11	7.03104e-05		3.13624e-05	1.00003	2.00152	1.38				8.93893e-05	2.00114	>10																0.00128507	0.00259362	0
rs533204629	11:121492891:G>A	G	T260197:2029:A/T:missense_variant	T260197:2029:A/T:missense_variant;T525532:973:A/T:missense_variant;T534286:939:A/T:missense_variant;T532694:875:A/T:missense_variant;T527934:644:A/T:missense_variant	0.201	0	26.4		0	42674							Differential missingness;REVEL/LOF score too low: 0.20		Differential missingness;REVEL/LOF score too low: 0.20	2.34899e-05		1.57045e-05	0.000546782	1.00224	>10				0.000492663	1.00161	>10																0.0088074	0.0165106	0.00124247
	11:121492903:A>G	A	T260197:2033:I/V:missense_variant	T260197:2033:I/V:missense_variant;T525532:977:I/V:missense_variant;T534286:943:I/V:missense_variant;T532694:879:I/V:missense_variant;T527934:648:I/V:missense_variant	0.039	0	18.52		0	42645								Differential missingness;REVEL/LOF score too low: 0.04	Differential missingness;REVEL/LOF score too low: 0.04		4.46083e-05	1.57065e-05				1.00013	0.000256827	<0.1	1.0004	0.00183178	<0.1																0.00805516	0.0151189	0.00111822
rs146761517	11:121492918:C>G	C	T260197:2038:H/D:missense_variant	T260197:2038:H/D:missense_variant;T525532:982:H/D:missense_variant;T532694:884:H/D:missense_variant;T534286:948:H/D:missense_variant;T527934:653:H/D:missense_variant	0.329	0	24.8		4.67858e-05	42748	0.000145172	34442	amr	9.87297e-05	30386	amr	Differential missingness;REVEL/LOF score too low: 0.33	Differential missingness;REVEL/LOF score too low: 0.33	Differential missingness;REVEL/LOF score too low: 0.33	4.69624e-05	4.46475e-05	4.71293e-05	0.000615486	2.00421	>10	1.0004	0.000864972	<0.1	1.00115	2.00617	2.04																0.00608055	0.0111336	0.00111822
	11:121495798:A>G	A	T260197:2059:Y/C:missense_variant	T260197:2059:Y/C:missense_variant;T525532:1003:Y/C:missense_variant;T534286:969:Y/C:missense_variant;T532694:905:Y/C:missense_variant;T527934:674:Y/C:missense_variant	0.82	0	27.6		0	42072								Differential missingness	Differential missingness		4.45921e-05	1.57702e-05				1.00001	1.58977e-05	<0.1	1.00069	0.00560578	<0.1																0.0274252	0.0492788	0.00596384
rs140327834	11:121495816:A>T	A	T260197:2065:D/V:missense_variant	T260197:2065:D/V:missense_variant;T525532:1009:D/V:missense_variant;T532694:911:D/V:missense_variant;T534286:975:D/V:missense_variant;T527934:680:D/V:missense_variant	0.568	0	28.4		0.00408221	42624	0.00415564	113340	nfe	0.0043145	89234	nfe	Differential missingness	Differential missingness	Differential missingness	0.00519764	0.00521717	0.00516974	94.1061	127.781	0.93	91	26.0002	0.66	178.105	151.776	0.87	7.50631e-06	2.05274e-06	1.92282e-09	0.27441	0.941015	0.925447	1.17 (0.89-1.55)	0.71 (0.46-1.09)	1.01 (0.80-1.27)							0.0121298	0.0226468	0.00180158
	11:121495817:T>G	T	T260197:2065:D/E:missense_variant	T260197:2065:D/E:missense_variant;T525532:1009:D/E:missense_variant;T532694:911:D/E:missense_variant;T534286:975:D/E:missense_variant;T527934:680:D/E:missense_variant	0.28	0	21.4		0	42695							Differential missingness;REVEL/LOF score too low: 0.28		Differential missingness;REVEL/LOF score too low: 0.28	2.35272e-05		1.57153e-05	1.0004	0.00398224	<0.1				1.00025	0.00253997	<0.1																0.0121298	0.0226468	0.00180158
rs924880626	11:121495824:A>G	A	T260197:2068:M/V:missense_variant	T260197:2068:M/V:missense_variant;T525532:1012:M/V:missense_variant;T534286:978:M/V:missense_variant;T532694:914:M/V:missense_variant;T527934:683:M/V:missense_variant	0.047	0	15.5		0	42706	8.80669e-06	113550	nfe	1.11822e-05	89428	nfe	Differential missingness;REVEL/LOF score too low: 0.05		Differential missingness;REVEL/LOF score too low: 0.05	2.34707e-05		1.56912e-05	0.000170303	1.0018	>10				0.000108978	1.00115	>10																0.00507757	0.00980516	0.000434864
rs374388546	11:121495833:A>G	A	T260197:2071:T/A:missense_variant	T260197:2071:T/A:missense_variant;T525532:1015:T/A:missense_variant;T534286:981:T/A:missense_variant;T532694:917:T/A:missense_variant;T527934:686:T/A:missense_variant	0.029	0	21.3		2.34039e-05	42728	1.76044e-05	113608	nfe	2.23569e-05	89458	nfe		Differential missingness;REVEL/LOF score too low: 0.03	Differential missingness;REVEL/LOF score too low: 0.03		8.91823e-05	3.14012e-05				2	1.16428e-06	<0.1	2.00007	0.00364541	<0.1																0.00304028	0.00600962	0.000124247
rs376084159	11:121495837:C>T	C	T260197:2072:A/V:missense_variant	T260197:2072:A/V:missense_variant;T525532:1016:A/V:missense_variant;T532694:918:A/V:missense_variant;T534286:982:A/V:missense_variant;T527934:687:A/V:missense_variant	0.153	0	22.2		2.34082e-05	42720	4.40056e-05	113622	nfe	4.47117e-05	89462	nfe	Differential missingness;REVEL/LOF score too low: 0.15	REVEL/LOF score too low: 0.15	REVEL/LOF score too low: 0.15	2.34587e-05	4.45911e-05	3.13721e-05	0.000201561	1.00125	>10	8.54455e-08	1	>10	0.000256737	2.0016	>10																0.00222536	0.00442814	6.21234e-05
	11:121495841:C>G	C	T260197:2073:Y/*:stop_gained(HC)	T260197:2073:Y/*:stop_gained(HC);T525532:1017:Y/*:stop_gained(HC);T532694:919:Y/*:stop_gained(HC);T534286:983:Y/*:stop_gained(HC);T527934:688:Y/*:stop_gained(HC)	NA	1	43		0	42737							Differential missingness			2.34559e-05		1.56856e-05	8.32531e-05	1.00125	>10				5.32011e-05	1.00085	>10																0.00197461	0.00398532	0
rs143554336	11:121495846:G>C	G	T260197:2075:G/A:missense_variant	T260197:2075:G/A:missense_variant;T525532:1019:G/A:missense_variant;T532694:921:G/A:missense_variant;T534286:985:G/A:missense_variant;T527934:690:G/A:missense_variant	0.321	0	24		0.000116954	42752	0.000521195	34536	amr	0.000557926	30470	amr	Differential missingness;REVEL/LOF score too low: 0.32	REVEL/LOF score too low: 0.32	REVEL/LOF score too low: 0.32	9.38613e-05	4.45919e-05	7.84157e-05	2.00038	2.00655	0.69	1.47028e-05	1	>10	2.00022	3.00349	1.53			0.513674			0.897386			1.13 (0.18-7.22)							0.00172387	0.00341599	6.21234e-05
	11:121495855:C>T	C	T260197:2078:T/I:missense_variant	T260197:2078:T/I:missense_variant;T525532:1022:T/I:missense_variant;T534286:988:T/I:missense_variant;T532694:924:T/I:missense_variant;T527934:693:T/I:missense_variant	0.308	0	26.7		0	42755								REVEL/LOF score too low: 0.31	REVEL/LOF score too low: 0.31		4.45944e-05	1.56856e-05				1.00003	4.53625e-05	<0.1	1.00005	0.000855723	<0.1																0.0018179	0.00360577	6.21234e-05
	11:121495857:G>A	G	T260197:2079:D/N:missense_variant	T260197:2079:D/N:missense_variant;T525532:1023:D/N:missense_variant;T534286:989:D/N:missense_variant;T532694:925:D/N:missense_variant;T527934:694:D/N:missense_variant	0.159	0	30		0	42755							Differential missingness;REVEL/LOF score too low: 0.16		Differential missingness;REVEL/LOF score too low: 0.16	2.34549e-05		1.56856e-05	1.00002	0.00126847	<0.1				1.00004	0.000854045	<0.1																0.0018179	0.00366903	0
rs74811057	11:121495870:A>G	A	T260197:2083:K/R:missense_variant	T260197:2083:K/R:missense_variant;T525532:1027:K/R:missense_variant;T532694:929:K/R:missense_variant;T534286:993:K/R:missense_variant;T527934:698:K/R:missense_variant	0.048	0	21.2	Benign	4.67749e-05	42758	0.0401083	16256	afr	0.0400789	16218	afr	Differential missingness;POPMAF is too high: 0.000 in ADES, 0.040 in GNOMAD-NONNEURO in afr;REVEL/LOF score too low: 0.05	Differential missingness;POPMAF is too high: 0.000 in ADES, 0.040 in GNOMAD-NONNEURO in afr;REVEL/LOF score too low: 0.05	Differential missingness;POPMAF is too high: 0.000 in ADES, 0.040 in GNOMAD-NONNEURO in afr;REVEL/LOF score too low: 0.05	0.000117281	0.000133785	0.000109812	2.00004	3.00668	1.03	3	0.000253311	<0.1	4.00004	3.00707	0.77	0.342665		0.156857	0.871429		0.417353	1.16 (0.19-7.22)		0.53 (0.11-2.54)							0.00194327	0.00385881	6.21234e-05
	11:121495879:A>C	A	T260197:2086:N/T:missense_variant	T260197:2086:N/T:missense_variant;T525532:1030:N/T:missense_variant;T534286:996:N/T:missense_variant;T532694:932:N/T:missense_variant;T527934:701:N/T:missense_variant	0.151	0	23.9		0	42758								REVEL/LOF score too low: 0.15	REVEL/LOF score too low: 0.15		4.45942e-05	1.56838e-05				2.28575e-05	1.00005	>10	2.93752e-05	1.00076	>10																0.00162984	0.00328947	0
	11:121495879:A>T	A	T260197:2086:N/I:missense_variant	T260197:2086:N/I:missense_variant;T525532:1030:N/I:missense_variant;T532694:932:N/I:missense_variant;T534286:996:N/I:missense_variant;T527934:701:N/I:missense_variant	0.34	0	27		0	42764	8.79523e-06	113698	nfe				Differential missingness;REVEL/LOF score too low: 0.34		REVEL/LOF score too low: 0.34	2.34496e-05		1.56838e-05	6.44457e-06	1.00106	>10				2.93752e-05	1.00076	>10																0.00162984	0.00328947	0
rs757932934	11:121495891:G>T	G	T260197:2090:G/V:missense_variant	T260197:2090:G/V:missense_variant;T525532:1034:G/V:missense_variant;T532694:936:G/V:missense_variant;T534286:1000:G/V:missense_variant;T527934:705:G/V:missense_variant	0.519	0	28.4		2.33852e-05	42762	2.63908e-05	113676	nfe	3.35046e-05	89540	nfe	Differential missingness			4.68979e-05	8.9196e-05	6.27427e-05	1.97413e-05	2.00205	>10	1.00014	1.00016	2.31	1.00018	3.00344	3.06																0.00144178	0.00290992	0
	11:121495901:C>G	C	T260197:2093:Y/*:stop_gained(HC)	T260197:2093:Y/*:stop_gained(HC);T525532:1037:Y/*:stop_gained(HC);T534286:1003:Y/*:stop_gained(HC);T532694:939:Y/*:stop_gained(HC);T527934:708:Y/*:stop_gained(HC)	NA	1	37		0	42762											4.45924e-05	1.56825e-05				4.07679e-07	1.00003	>10	4.43009e-06	1.00069	>10																0.00153581	0.0030997	0
rs74642146	11:121495911:G>A	G	T260197:2097:V/I:missense_variant	T260197:2097:V/I:missense_variant;T525532:1041:V/I:missense_variant;T532694:943:V/I:missense_variant;T534286:1007:V/I:missense_variant;T527934:712:V/I:missense_variant	0.209	0	24.7	Benign	0.00109906	42764	0.00695879	18394	eas	0.00700656	13416	eas	Differential missingness;REVEL/LOF score too low: 0.21	REVEL/LOF score too low: 0.21	REVEL/LOF score too low: 0.21	0.00119617	0.00138257	0.00127057	16.0041	35.0605	1.51	18.0026	13.0031	1.67	33.007	48.0679	1.48	0.157126	0.235239	0.0823269	0.312185	0.241699	0.307173	1.36 (0.76-2.44)	1.35 (0.58-3.15)	1.27 (0.80-2.02)							0.00156715	0.00316296	0
rs139351633	11:121495918:C>G	C	T260197:2099:A/G:missense_variant	T260197:2099:A/G:missense_variant;T525532:1043:A/G:missense_variant;T534286:1009:A/G:missense_variant;T532694:945:A/G:missense_variant;T527934:714:A/G:missense_variant	0.607	0	28		4.67749e-05	42758	3.51983e-05	113642	nfe	3.35053e-05	89538	nfe	Differential missingness		Differential missingness	4.69078e-05		3.13694e-05	1.00004	1.00246	0.69				1.00003	1.00165	1.02																0.00197461	0.00398532	0
rs144806633	11:121495971:G>A	G	T260197:2117:D/N:missense_variant	T260197:2117:D/N:missense_variant;T525532:1061:D/N:missense_variant;T532694:963:D/N:missense_variant;T534286:1027:D/N:missense_variant;T527934:732:D/N:missense_variant	0.315	0	21.9		2.3483e-05	42584	3.31543e-05	30162	sas	3.31631e-05	30154	sas	Differential missingness;REVEL/LOF score too low: 0.32		Differential missingness;REVEL/LOF score too low: 0.32	2.39466e-05		1.58924e-05	0.000677774	1.0216	>10				0.000430565	1.01366	>10																0.0254506	0.0483932	0.0029198
rs375087515	11:121495978:T>C	T	T260197:2119:L/P:missense_variant	T260197:2119:L/P:missense_variant;T525532:1063:L/P:missense_variant;T532694:965:L/P:missense_variant;T534286:1029:L/P:missense_variant;T527934:734:L/P:missense_variant	0.656	0	26		4.70788e-05	42482	0.000661694	33248	amr	0.000580919	29264	amr	Differential missingness	Differential missingness	Differential missingness	7.09753e-05	4.45973e-05	6.30859e-05	1.00326	2.02668	1.39	1.00008	5.7208e-05	<0.1	2.00284	2.02267	1.03																0.0217834	0.0398532	0.00403802
rs142884576	11:121498300:C>T	C	T260197:2134:T/M:missense_variant	T260197:2134:T/M:missense_variant;T525532:1078:T/M:missense_variant;T532694:980:T/M:missense_variant;T534286:1044:T/M:missense_variant;T527934:749:T/M:missense_variant	0.492	0	24.3		0.000514403	42768	0.00057165	113706	nfe	0.000603029	89548	nfe	REVEL/LOF score too low: 0.49	REVEL/LOF score too low: 0.49	REVEL/LOF score too low: 0.49	0.000632731	0.000356785	0.000548668	7.00649	20.0048	1.96	6.00112	2.00014	0.77	13.0064	22.0041	1.72	0.470237	0.141963	0.323597	0.345314	0.714436	0.648003	1.52 (0.68-3.38)	0.62 (0.12-3.26)	1.18 (0.59-2.39)	addition	0.474388			0.648003	0.992549	0.00031343	0.000253036	0.00037274
rs146054968	11:121498340:A>G	A	T260197:2147:I/M:missense_variant	T260197:2147:I/M:missense_variant;T525532:1091:I/M:missense_variant;T532694:993:I/M:missense_variant;T534286:1057:I/M:missense_variant;T527934:762:I/M:missense_variant	0.362	0	12		0.00011691	42768	7.91404e-05	113722	nfe	6.70002e-05	89552	nfe	REVEL/LOF score too low: 0.36	REVEL/LOF score too low: 0.36	REVEL/LOF score too low: 0.36	4.68585e-05	8.91932e-05	6.26984e-05	0.000159595	2.00023	>10	2.00006	0.000188662	<0.1	2.00031	2.00048	1.02																6.26861e-05	6.32591e-05	6.21234e-05
	11:121498368:A>G	A	T260197:2157:I/V:missense_variant	T260197:2157:I/V:missense_variant;T525532:1101:I/V:missense_variant;T534286:1067:I/V:missense_variant;T532694:1003:I/V:missense_variant;T527934:772:I/V:missense_variant	0.161	0	11.97		0	42766	2.89101e-05	34590	amr	3.27633e-05	30522	amr		REVEL/LOF score too low: 0.16	REVEL/LOF score too low: 0.16		8.91926e-05	3.13519e-05				5.78332e-05	2.00018	>10	0.000235845	2.00033	>10																0.000219401	0.000126518	0.000310617
rs372203239	11:121498378:C>G	C	T260197:2160:T/R:missense_variant	T260197:2160:T/R:missense_variant;T525532:1104:T/R:missense_variant;T534286:1070:T/R:missense_variant;T532694:1006:T/R:missense_variant;T527934:775:T/R:missense_variant	0.318	0	23.2		0	42762	8.79569e-06	113692	nfe	1.11682e-05	89540	nfe		REVEL/LOF score too low: 0.32	REVEL/LOF score too low: 0.32		4.45944e-05	1.56754e-05				1.00002	5.18144e-05	<0.1	1.0001	0.000150658	<0.1																0.000376117	0.000379555	0.00037274
rs372203239	11:121498378:C>T	C	T260197:2160:T/M:missense_variant	T260197:2160:T/M:missense_variant;T525532:1104:T/M:missense_variant;T532694:1006:T/M:missense_variant;T534286:1070:T/M:missense_variant;T527934:775:T/M:missense_variant	0.156	0	21.7		2.33852e-05	42762	0.00111053	30616	sas	0.00111082	30608	sas	REVEL/LOF score too low: 0.16	REVEL/LOF score too low: 0.16	REVEL/LOF score too low: 0.16	4.70286e-05	4.46012e-05	4.71943e-05	1.00016	1.00749	0.69	1.00007	0.000155997	<0.1	2.00029	1.01118	0.51																0.000376117	0.000379555	0.00037274
rs770645727	11:121498386:C>T	C	T260197:2163:R/W:missense_variant	T260197:2163:R/W:missense_variant;T525532:1107:R/W:missense_variant;T534286:1073:R/W:missense_variant;T532694:1009:R/W:missense_variant;T527934:778:R/W:missense_variant	0.72	0	32		2.33831e-05	42766	6.53253e-05	30616	sas	7.4549e-05	13414	eas				2.37733e-05		1.56793e-05	0.000362528	1.01452	>10				0.000262833	1.00024	>10																0.000626861	0.000759109	0.000496987
rs143615238	11:121498387:G>A	G	T260197:2163:R/Q:missense_variant	T260197:2163:R/Q:missense_variant;T525532:1107:R/Q:missense_variant;T534286:1073:R/Q:missense_variant;T532694:1009:R/Q:missense_variant;T527934:778:R/Q:missense_variant	0.653	0	32		0	42766	0.00086122	16256	afr	0.000863238	16218	afr					4.45951e-05	1.56807e-05				1.00005	3.87576e-05	<0.1	1.00031	0.000279998	<0.1																0.000564175	0.00069585	0.000434864
rs146742626	11:121498410:G>A	G	T260197:2171:A/T:missense_variant	T260197:2171:A/T:missense_variant;T525532:1115:A/T:missense_variant;T534286:1081:A/T:missense_variant;T532694:1017:A/T:missense_variant;T527934:786:A/T:missense_variant	0.341	0	24.3		2.34104e-05	42716	9.7988e-05	30616	sas	9.80136e-05	30608	sas	REVEL/LOF score too low: 0.34		REVEL/LOF score too low: 0.34	5.64313e-05		3.73492e-05	1.40753	1.00152	0.49				1.38148	1.00176	0.74																0.0015985	0.00177126	0.00142884
rs372233947	11:121498416:G>A	G	T260197:2173:A/T:missense_variant	T260197:2173:A/T:missense_variant;T525532:1117:A/T:missense_variant;T534286:1083:A/T:missense_variant;T532694:1019:A/T:missense_variant;T527934:788:A/T:missense_variant	0.576	0	31		4.69881e-05	42564	0.000318379	34550	amr	0.000164031	30482	amr					4.46075e-05	1.56947e-05				0.000155104	1.00021	>10	0.000777639	1.0007	>10																0.00184924	0.00208755	0.00161521
rs143536682	11:121498424:C>A	C	T260197:2175:S/R:missense_variant	T260197:2175:S/R:missense_variant;T525532:1119:S/R:missense_variant;T532694:1021:S/R:missense_variant;T534286:1085:S/R:missense_variant;T527934:790:S/R:missense_variant	0.679	0	24.9		0	42748										2.35797e-05		1.57383e-05	0.00051472	1.0061	>10				0.00032606	1.00394	>10																0.0015985	0.00177126	0.00142884
rs143536682	11:121498424:C>G	C	T260197:2175:S/R:missense_variant	T260197:2175:S/R:missense_variant;T525532:1119:S/R:missense_variant;T532694:1021:S/R:missense_variant;T534286:1085:S/R:missense_variant;T527934:790:S/R:missense_variant	0.812	0	25		0.00030398	42766	0.000308061	113614	nfe	0.000312898	89486	nfe				0.000398606	0.000133852	0.000313637	9.0087	8.00778	0.61	1.00034	2.00143	4.63	10.0065	10.0067	1.02	0.00628004		0.0653517	0.203559		0.493398	0.53 (0.19-1.47)		0.73 (0.29-1.85)	outlier	0.0376803			0.0653517	0.78422	0.0015985	0.00177126	0.00142884
	11:121498426:A>G	A	T260197:2176:H/R:missense_variant	T260197:2176:H/R:missense_variant;T525532:1120:H/R:missense_variant;T534286:1086:H/R:missense_variant;T532694:1022:H/R:missense_variant;T527934:791:H/R:missense_variant	0.817	0	26.6		0	42767										2.34423e-05		1.56809e-05	0.000278888	1.00047	>10				0.00019156	1.00041	>10																0.00169252	0.00196103	0.00142884
	11:121498441:T>C	T	T260197:2181:L/P:missense_variant	T260197:2181:L/P:missense_variant;T525532:1125:L/P:missense_variant;T534286:1091:L/P:missense_variant;T532694:1027:L/P:missense_variant;T527934:796:L/P:missense_variant	0.48	0	25.8		0	42764								REVEL/LOF score too low: 0.48	REVEL/LOF score too low: 0.48		4.45944e-05	1.5685e-05				1.00001	6.52284e-05	<0.1	1.00027	0.00058799	<0.1																0.00363579	0.00398532	0.00329254
rs369618646	11:121498449:G>A	G	T260197:2184:A/T:missense_variant	T260197:2184:A/T:missense_variant;T525532:1128:A/T:missense_variant;T534286:1094:A/T:missense_variant;T532694:1030:A/T:missense_variant;T527934:799:A/T:missense_variant	0.452	0	29.4		2.3394e-05	42746	0.00030792	16238	afr	0.000308642	16200	afr		REVEL/LOF score too low: 0.45	REVEL/LOF score too low: 0.45		4.47646e-05	1.5922e-05				1.00369	0.000198142	<0.1	1.0129	0.00308376	<0.1																0.0051716	0.00657895	0.00378953
	11:121498467:G>A	G	T260197:2190:D/N:missense_variant	T260197:2190:D/N:missense_variant;T525532:1134:D/N:missense_variant;T532694:1036:D/N:missense_variant;T534286:1100:D/N:missense_variant;T527934:805:D/N:missense_variant	0.42	0	31		0	42387							QC-excluded: abhet too high;REVEL/LOF score too low: 0.42	REVEL/LOF score too low: 0.42	REVEL/LOF score too low: 0.42	2.19216e-05	4.4613e-05	3.06906e-05	0.00223418	0.933598	>10	1.00015	0.000343521	<0.1	1.00313	0.955232	0.97																0.0170193	0.0229631	0.0111822
rs779578073	11:121500207:G>A	G	T260197:2194:E/K:missense_variant&splice_region_variant	T260197:2194:E/K:missense_variant&splice_region_variant;T525532:1138:E/K:missense_variant&splice_region_variant;T532694:1040:E/K:missense_variant&splice_region_variant;T534286:1104:E/K:missense_variant&splice_region_variant;T527934:809:E/K:missense_variant&splice_region_variant	0.299	0	23.9		0	42766	8.7943e-06	113710	nfe	1.11677e-05	89544	nfe	REVEL/LOF score too low: 0.30	REVEL/LOF score too low: 0.30	REVEL/LOF score too low: 0.30	4.68507e-05	4.45919e-05	4.7016e-05	9.28585e-06	2.00005	>10	1	1.61507e-05	<0.1	1.00001	2.00008	2.04																0	0	0
	11:121500247:A>G	A	T260197:2207:D/G:missense_variant	T260197:2207:D/G:missense_variant;T525532:1151:D/G:missense_variant;T534286:1117:D/G:missense_variant;T532694:1053:D/G:missense_variant;T527934:822:D/G:missense_variant	0.744	0	32		2.3382e-05	42768	8.79384e-06	113716	nfe	1.11667e-05	89552	nfe				2.34274e-05		1.56727e-05	3.26646e-07	1.00012	>10				4.55967e-07	1.00008	>10																0.00040746	0.000822368	0
	11:121500253:T>TC	T	T260197:2209:V/VX:frameshift_variant(LC)	T260197:2209:V/VX:frameshift_variant(LC);T525532:1153:V/VX:frameshift_variant(LC);T532694:1055:V/VX:frameshift_variant(LC);T534286:1119:V/VX:frameshift_variant(LC);T527934:824:V/VX:frameshift_variant(LC)	NA	0	34		2.3382e-05	42768	8.79353e-06	113720	nfe	1.11669e-05	89550	nfe	REVEL/LOF score too low: 0.00		REVEL/LOF score too low: 0.00	2.34274e-05		1.56729e-05	4.41083e-07	1.00012	>10				9.68589e-06	1.00008	>10																0.00040746	0.000822368	0
[truncated: 4 more columns]

## Sheet: TREM2
Variant Annotation					Impact prediction				Gnomad														Allele dosages									Outliers			Single variant association (Logistic regression)						Statistical refinement Stage 1
									Control European		Pop. (max. freq.)			Non-neuro pop. (max. freq.)			Exclude reason			Minor Allele Freq			Stage 1			Stage 2			Mega			p-value			p-value			OR (95% CI)			Stage 1		Stage 2 (dir. S1)		Mega		Missingness
SNP id	Variant	Ancestral allele	Primary transcript	All transcripts	REVEL	LOF	CADD 1.6	Clinvar	Freq.	Count	Freq.	Count	Pop.	Freq.	Count	Pop.	Stage 1	Stage 2	Mega	Stage 1	Stage 2	Mega	Ctrl.	Case	OR	Ctrl.	Case	OR	Ctrl.	Case	OR	Stage 1	Stage 2	Mega	Stage 1	Stage 2 (dir. S1)	Mega	Stage 1	Stage 2	Mega	Action	FDR	p-value	Holm	p-value	Holm	Average	Case	Controls
	6:41126345:C>T	C	T373113:::3_prime_UTR_variant	T373113:::3_prime_UTR_variant;T373122:::3_prime_UTR_variant;T338469:219:G/D:missense_variant	0.014	0	0.432	Uncertain_significance	3.87417e-05	25812	7.68994e-05	13004	eas	9.68054e-05	10330	eas	Differential missingness;Missingness;REVEL/LOF score too low: 0.01	Differential missingness;REVEL/LOF score too low: 0.01	Differential missingness;REVEL/LOF score too low: 0.01	3.14543e-05	8.92069e-05	5.55048e-05	0.173842	1.16894	4.62	2	1.66451e-05	<0.1	2.27614	1.26562	0.57																0.171541	0.172634	0.170467
rs768583708	6:41126346:C>A	C	T373113:::3_prime_UTR_variant	T373113:::3_prime_UTR_variant;T373122:::3_prime_UTR_variant;T338469:219:G/C:missense_variant	0.046	0	0.348	Uncertain_significance	3.82878e-05	26118	0.000319872	25010	sas	0.000319949	25004	sas	Differential missingness;Missingness;REVEL/LOF score too low: 0.05		Differential missingness;REVEL/LOF score too low: 0.05	0.000100589		5.76904e-05	0.754581	3.53956	3.22				0.405538	3.27568	8.23																0.171415	0.172508	0.170342
rs761884997	6:41126354:G>A	G	T373113:::3_prime_UTR_variant	T373113:::3_prime_UTR_variant;T373122:::3_prime_UTR_variant;T338469:216:A/V:missense_variant	0.022	0	3.86	Uncertain_significance	3.51766e-05	28428	8.72144e-05	80262	nfe	7.76663e-05	64378	nfe	Differential missingness;Missingness;REVEL/LOF score too low: 0.02	Differential missingness;REVEL/LOF score too low: 0.02	Differential missingness;REVEL/LOF score too low: 0.02	0.000125153	8.92255e-05	0.000110692	1.69269	3.65009	1.48	1.00021	1.00023	2.31	2.5518	4.51145	1.8	0.509461		0.472977			0.908644			1.11 (0.19-6.29)							0.167184	0.165106	0.169224
	6:41126358:C>T	C	T373113:::3_prime_UTR_variant	T373113:::3_prime_UTR_variant;T373122:::3_prime_UTR_variant;T338469:215:E/K:missense_variant	0.028	0	4.732		3.3745e-05	29634	1.20796e-05	82784	nfe	1.50966e-05	66240	nfe	Differential missingness;Missingness;REVEL/LOF score too low: 0.03		Differential missingness;REVEL/LOF score too low: 0.03	3.12611e-05		1.84399e-05	0.172553	1.16198	4.63				0.0916657	1.08498	>10																0.167215	0.165043	0.169348
	6:41126379:G>A	G	T373113:::3_prime_UTR_variant	T373113:::3_prime_UTR_variant;T373122:::3_prime_UTR_variant;T338469:208:H/Y:missense_variant	0.032	0	4.596		0	31519								Differential missingness;REVEL/LOF score too low: 0.03	Differential missingness;REVEL/LOF score too low: 0.03		4.46031e-05	1.84244e-05				2.99451e-07	1	>10	0.0914241	1.08424	>10																0.163548	0.15935	0.167671
rs766466972	6:41126385:G>A	G	T373113:::3_prime_UTR_variant	T373113:::3_prime_UTR_variant;T373122:::3_prime_UTR_variant;T338469:206:P/S:missense_variant	0.018	0	7.129		0	38118	7.02543e-05	28468	sas	7.02741e-05	28460	sas		Differential missingness;REVEL/LOF score too low: 0.02	Differential missingness;REVEL/LOF score too low: 0.02		4.46034e-05	1.84257e-05				1	3.60484e-06	<0.1	1.09139	0.0843489	<0.1																0.163423	0.159286	0.167485
rs766466972	6:41126385:G>T	G	T373113:::3_prime_UTR_variant	T373113:::3_prime_UTR_variant;T373122:::3_prime_UTR_variant;T338469:206:P/T:missense_variant	0.018	0	6.412		0	39570								Differential missingness;REVEL/LOF score too low: 0.02	Differential missingness;REVEL/LOF score too low: 0.02		4.46034e-05	2.14717e-05				1	4.20108e-06	<0.1	1.27181	0.0982998	<0.1																0.163423	0.159286	0.167485
	6:41126387:A>G	A	T373113:::3_prime_UTR_variant	T373113:::3_prime_UTR_variant;T373122:::3_prime_UTR_variant;T338469:205:L/P:missense_variant	0.036	0	6.584		0	30838		NA			NA		QC-excluded: VQSR;Differential missingness;Missingness;REVEL/LOF score too low: 0.04		Differential missingness;REVEL/LOF score too low: 0.04	3.12111e-05		1.84222e-05	0.171835	1.16056	4.64				0.0912981	1.08422	>10																0.163329	0.159286	0.167298
rs753777378	6:41126391:T>C	T	T373113:::3_prime_UTR_variant	T373113:::3_prime_UTR_variant;T373122:::3_prime_UTR_variant;T338469:204:T/A:missense_variant	0.056	0	0.033	Uncertain_significance	0	39570	0.000175254	17118	eas	7.68758e-05	13008	eas	Differential missingness;Missingness;REVEL/LOF score too low: 0.06		Differential missingness;REVEL/LOF score too low: 0.06	3.1216e-05		1.84238e-05	1.17186	0.160747	<0.1				1.09131	0.0843175	<0.1																0.163297	0.159223	0.167298
rs530314472	6:41126395:C>A	C	T373113:::3_prime_UTR_variant	T373113:::3_prime_UTR_variant;T373122:::3_prime_UTR_variant;T338469:202:E/D:missense_variant	0.058	0	4.225	Conflicting_interpretations_of_pathogenicity	9.88777e-05	40454	0.000261653	107012	nfe	0.000271598	84684	nfe	Differential missingness;Missingness;REVEL/LOF score too low: 0.06	Differential missingness;REVEL/LOF score too low: 0.06	Differential missingness;REVEL/LOF score too low: 0.06	6.24054e-05	0.000178412	0.000116012	2.34359	0.320496	<0.1	3	1	0.77	5.7303	1.67241	0.3			0.00526535			0.202389			0.24 (0.04-1.36)							0.162482	0.157578	0.167298
rs746283732	6:41126408:A>G	A	T373113:::3_prime_UTR_variant	T373113:::3_prime_UTR_variant;T373122:::3_prime_UTR_variant;T338469:198:L/P:missense_variant	0.024	0	6.378		0	42218	1.79051e-05	111700	nfe	2.27128e-05	88056	nfe	REVEL/LOF score too low: 0.02		REVEL/LOF score too low: 0.02	2.34281e-05		1.56734e-05	3.18996e-06	1.00014	>10				2.16456e-06	1.00012	>10																0.00040746	0.000822368	0
	6:41126418:G>A	G	T373113:::3_prime_UTR_variant	T373113:::3_prime_UTR_variant;T373122:::3_prime_UTR_variant;T338469:195:L/F:missense_variant	0.014	0	4.089		0	42327		NA			NA		REVEL/LOF score too low: 0.01		REVEL/LOF score too low: 0.01	2.34267e-05		1.56724e-05	4.03517e-06	1.00008	>10				2.70259e-06	1.00005	>10																0.00040746	0.000822368	0
rs947954226	6:41126423:G>T	G	T373113:::3_prime_UTR_variant	T373113:::3_prime_UTR_variant;T373122:::3_prime_UTR_variant;T338469:193:P/Q:missense_variant	0.126	0	5.951		0	42685		NA			NA		REVEL/LOF score too low: 0.13		REVEL/LOF score too low: 0.13	2.34271e-05		1.56729e-05	1.61531e-05	1.00009	>10				1.49981e-05	1.00007	>10																0.00040746	0.000822368	0
rs2234258	6:41126429:C>T	C	T373113:::3_prime_UTR_variant	T373113:::3_prime_UTR_variant;T373122:::3_prime_UTR_variant;T338469:191:W/*:stop_gained(LC)	NA	0	2.645	Benign/Likely_benign	0.000421546	42700	0.0386512	16222	afr	0.0385566	16184	afr	POPMAF is too high: 0.000 in ADES, 0.039 in GNOMAD-NONNEURO in afr;REVEL/LOF score too low: 0.00	POPMAF is too high: 0.000 in ADES, 0.039 in GNOMAD-NONNEURO in afr;REVEL/LOF score too low: 0.00	POPMAF is too high: 0.000 in ADES, 0.039 in GNOMAD-NONNEURO in afr;REVEL/LOF score too low: 0.00	0.000468559	0.000223017	0.000360481	3.00194	17.0009	3.89	4.00001	1.00002	0.58	6.00163	17.0007	2.89	0.6509	0.109395	0.542798	0.193751	0.712409	0.211678	2.28 (0.90-5.78)	0.55 (0.07-4.48)	1.88 (0.79-4.46)							9.40291e-05	0.000189777	0
rs376505321	6:41126459:C>G	C	T373113:::3_prime_UTR_variant	T373113:::3_prime_UTR_variant;T373122:::3_prime_UTR_variant;T338469:181:G/A:missense_variant	0.032	0	1.614		4.67683e-05	42764	0.00011564	34590	amr	0.000131053	30522	amr	REVEL/LOF score too low: 0.03		REVEL/LOF score too low: 0.03	2.34259e-05		1.56721e-05	1	5.23557e-05	<0.1				1	3.40809e-05	<0.1																0.000156715	0.000316296	0
rs199795809	6:41126505:C>T	C	T373113:230:T:synonymous_variant	T373113:230:T:synonymous_variant;T373122:::3_prime_UTR_variant;T338469:166:V/M:missense_variant	0.022	0	0.064	Uncertain_significance	0	42768	0.0029367	18388	eas	0.00186428	13410	eas	REVEL/LOF score too low: 0.02		REVEL/LOF score too low: 0.02	0.000117159		7.83775e-05	1	4.00154	2.75				1	4.00127	4.07	0.588702		0.765767	0.644331		0.51322	1.70 (0.26-10.92)		2.13 (0.33-13.66)							0.000752233	0.00151822	0
rs368921728	6:41126506:G>A	G	T373113:230:T/M:missense_variant	T373113:230:T/M:missense_variant;T373122:::3_prime_UTR_variant;T338469:165:H:synonymous_variant	0.023	0	13.6		4.67661e-05	42766	0.000261301	30616	sas	0.00026137	30608	sas	REVEL/LOF score too low: 0.02	REVEL/LOF score too low: 0.02	REVEL/LOF score too low: 0.02	4.68641e-05	8.92125e-05	4.70326e-05	1.42588e-05	2.00062	>10	1	1.00014	2.31	2.32206e-05	3.00113	>10																0.000752233	0.00151822	0
	6:41126613:G>A	G	T373113:225:P/L:missense_variant&splice_region_variant	T373113:225:P/L:missense_variant&splice_region_variant;T373122:::splice_region_variant&3_prime_UTR_variant;T338469:::intron_variant	0.034	0	29		4.67639e-05	42768	1.75858e-05	113728	nfe	2.23369e-05	89538	nfe	REVEL/LOF score too low: 0.03		REVEL/LOF score too low: 0.03	7.02828e-05		4.70209e-05	1.00002	2.00035	1.37				1.00024	2.00017	2.04																0.000470146	0.000379555	0.00055911
rs138355759	6:41126619:G>A	G	T373113:223:T/I:missense_variant	T373113:223:T/I:missense_variant;T373122:::3_prime_UTR_variant;T338469:::intron_variant	0.041	0	2.399	Benign/Likely_benign	0.000327348	42768	0.00454011	30616	sas	0.0045413	30608	sas	VBD-tech-low: 16.48;REVEL/LOF score too low: 0.04	REVEL/LOF score too low: 0.04	REVEL/LOF score too low: 0.04	0.000328032	0.000401489	0.000360532	2.00079	12.0029	4.12	7.00138	2	0.66	9.0026	14.0029	1.58	0.687577	0.0390617	0.109426	0.118595	0.739717	0.558901	3.37 (1.11-10.26)	0.60 (0.13-2.86)	1.30 (0.55-3.10)							0.000470146	0.000379555	0.00055911
	6:41126642:A>C	A	T373113:215:H/Q:missense_variant	T373113:215:H/Q:missense_variant;T373122:::3_prime_UTR_variant;T338469:::intron_variant	0.024	0	0.7		0	42768		NA			NA		REVEL/LOF score too low: 0.02		REVEL/LOF score too low: 0.02	2.34259e-05		1.56728e-05	4.73394e-05	1.00001	>10				7.94148e-05	1	>10																0.000282087	6.32591e-05	0.000496987
rs2234256	6:41126655:A>G	G	T373113:211:L/P:missense_variant	T373113:211:L/P:missense_variant;T373122:::3_prime_UTR_variant;T338469:::intron_variant	0.012	0	0.26	Benign/Likely_benign	0.00137954	42768	0.130229	16256	afr	0.130102	16218	afr	POPMAF is too high: 0.001 in ADES, 0.130 in GNOMAD-NONNEURO in afr;REVEL/LOF score too low: 0.01	POPMAF is too high: 0.001 in ADES, 0.130 in GNOMAD-NONNEURO in afr;REVEL/LOF score too low: 0.01	POPMAF is too high: 0.001 in ADES, 0.130 in GNOMAD-NONNEURO in afr;REVEL/LOF score too low: 0.01	0.00145248	0.001026	0.00128521	12.0031	50.0033	2.87	16.0028	7.00003	1.01	26.0059	56.0031	2.19	0.326054	0.0122457	0.138481	0.0144481	0.687342	0.0514906	2.27 (1.34-3.86)	0.78 (0.29-2.09)	1.62 (1.03-2.57)							0.000282087	0	0.00055911
	6:41126665:G>C	G	T373113:208:P/A:missense_variant	T373113:208:P/A:missense_variant;T373122:221:T/S:missense_variant;T338469:::intron_variant	0.147	0	0.329		0	42768		NA			NA		REVEL/LOF score too low: 0.15		REVEL/LOF score too low: 0.15	2.34278e-05		1.56732e-05	6.69297e-05	1.00006	>10				6.39346e-05	1.00004	>10																0.000344774	0.000189777	0.000496987
	6:41126674:TC>T	TC	T373113:204:G/X:frameshift_variant(HC)	T373113:204:G/X:frameshift_variant(HC);T373122:218:D/X:frameshift_variant(HC);T338469:::intron_variant	NA	1	23		0	42768		NA			NA					2.34348e-05		1.56761e-05	4.11365e-05	1.00039	>10				4.33736e-05	1.00025	>10																0.000564175	0.00069585	0.000434864
	6:41126678:T>C	T	T373113:203:P:synonymous_variant	T373113:203:P:synonymous_variant;T373122:217:R/G:missense_variant;T338469:::intron_variant	NA	0	1.325		0	42768		NA			NA		REVEL/LOF score too low: 0.00		REVEL/LOF score too low: 0.00	2.34294e-05		1.56739e-05	6.21511e-05	1.00014	>10				6.05738e-05	1.00009	>10																0.000501489	0.00069585	0.000310617
rs768572417	6:41126697:G>A	G	T373113:197:A/V:missense_variant	T373113:197:A/V:missense_variant;T373122:210:S:synonymous_variant;T338469:::intron_variant	0.122	0	22.2		0	42768	8.67453e-05	34584	amr	6.55394e-05	30516	amr	REVEL/LOF score too low: 0.12		REVEL/LOF score too low: 0.12	2.34345e-05		1.56757e-05	0.000146175	1.00027	>10				9.93872e-05	1.00017	>10																0.00106566	0.001708	0.000434864
	6:41126701:C>T	C	T373113:196:A/T:missense_variant	T373113:196:A/T:missense_variant;T373122:209:C/Y:missense_variant;T338469:::intron_variant	0.029	0	15.54			42762		113724	nfe		89536	nfe	REVEL/LOF score too low: 0.03		REVEL/LOF score too low: 0.03	2.34378e-05		1.56772e-05	0.000216153	1.00034	>10				0.000144375	1.00022	>10																0.00103432	0.00164474	0.000434864
rs150277350	6:41126713:C>T	C	T373113:192:A/T:missense_variant	T373113:192:A/T:missense_variant;T373122:205:R/H:missense_variant;T338469:::intron_variant	0.063	0	8.04	Uncertain_significance	4.67749e-05	42758	0.000435114	18386	eas	0.000522076	13408	eas		REVEL/LOF score too low: 0.06	REVEL/LOF score too low: 0.06		4.46031e-05	1.56764e-05				1	8.70867e-07	<0.1	1.00005	0.000258389	<0.1																0.000940291	0.00151822	0.00037274
rs750046115	6:41126714:G>A	G	T373113:191:S:synonymous_variant	T373113:191:S:synonymous_variant;T373122:205:R/C:missense_variant;T338469:::intron_variant	NA	0	2.102		2.33874e-05	42758	6.53296e-05	30614	sas	6.53467e-05	30606	sas		REVEL/LOF score too low: 0.00	REVEL/LOF score too low: 0.00		4.46032e-05	1.59618e-05				1	9.68232e-07	<0.1	1.00013	0.0183961	<0.1																0.000846262	0.0013917	0.000310617
rs750046115	6:41126714:G>T	G	T373113:191:S/R:missense_variant	T373113:191:S/R:missense_variant;T373122:205:R/S:missense_variant;T338469:::intron_variant	NA	0	9.179		0	42761		NA			NA		QC-excluded: VQSR;REVEL/LOF score too low: 0.00		REVEL/LOF score too low: 0.00	2.34402e-05		1.56789e-05	0.000187584	1.00047	>10				0.000123005	1.00035	>10																0.000846262	0.0013917	0.000310617
	6:41126715:C>T	C	T373113:191:S/N:missense_variant	T373113:191:S/N:missense_variant;T373122:204:Q:synonymous_variant;T338469:::intron_variant	0.06	0	11.51		2.33885e-05	42756	8.7926e-06	113732	nfe	1.11682e-05	89540	nfe	REVEL/LOF score too low: 0.06		REVEL/LOF score too low: 0.06	2.34354e-05		1.56761e-05	0.000172472	1.00028	>10				0.000110358	1.00018	>10																0.000752233	0.00120192	0.000310617
rs541549712	6:41126718:G>A	G	T373113:190:A/V:missense_variant	T373113:190:A/V:missense_variant;T373122:203:S:synonymous_variant;T338469:::intron_variant	0.05	0	14.7		0	42670		NA			NA		REVEL/LOF score too low: 0.05		REVEL/LOF score too low: 0.05	2.34343e-05		1.56757e-05	0.000123687	1.00029	>10				8.03371e-05	1.00019	>10																0.000752233	0.00126518	0.000248494
	6:41126724:A>G	A	T373113:188:L/P:missense_variant	T373113:188:L/P:missense_variant;T373122:201:S:synonymous_variant;T338469:::intron_variant	0.496	0	24.8		0	42679		NA			NA					2.34331e-05		1.56751e-05	6.56189e-05	1.00029	>10				4.20967e-05	1.00019	>10																0.000846262	0.00132844	0.00037274
	6:41126743:T>C	T	T373113:182:I/V:missense_variant	T373113:182:I/V:missense_variant;T373122:195:H/R:missense_variant;T338469:::intron_variant	NA	0	15.17		0	42709		NA			NA		REVEL/LOF score too low: 0.00		REVEL/LOF score too low: 0.00	2.34336e-05		1.56754e-05	1.00004	0.000344365	<0.1				1.00002	0.000225813	<0.1																0.000532832	0.000759109	0.000310617
rs781302866	6:41126773:G>A	G	T373113:172:P/S:missense_variant	T373113:172:P/S:missense_variant;T373122:185:T/I:missense_variant;T338469:::intron_variant	0.031	0	14.77	Likely_benign	2.34379e-05	42666	5.29203e-05	113378	nfe	3.35924e-05	89306	nfe	REVEL/LOF score too low: 0.03	REVEL/LOF score too low: 0.03	REVEL/LOF score too low: 0.03	9.3751e-05	0.000267633	0.000156782	3.00053	1.0017	0.23	4.00001	2.00032	1.16	7.00094	3.00331	0.44		0.216156	0.00425712			0.937257		2.12 (0.31-14.44)	0.95 (0.25-3.52)							0.000877605	0.00151822	0.000248494
rs769493472	6:41126780:G>A	G	T373113:169:P:synonymous_variant	T373113:169:P:synonymous_variant;T373122:183:L/F:missense_variant;T338469:::intron_variant	NA	0	4.937		2.34643e-05	42618	2.90141e-05	34466	amr	3.28969e-05	30398	amr	REVEL/LOF score too low: 0.00		REVEL/LOF score too low: 0.00	2.34417e-05		1.56797e-05	1.00023	0.000494315	<0.1				1.00018	0.000345519	<0.1																0.000877605	0.00126518	0.000496987
	6:41126789:T>C	T	T373113:166:G:synonymous_variant	T373113:166:G:synonymous_variant;T373122:180:R/G:missense_variant;T338469:::intron_variant	NA	0	3.745		0	42598		NA			NA		REVEL/LOF score too low: 0.00		REVEL/LOF score too low: 0.00	2.34302e-05		1.56745e-05	1.00005	0.000182301	<0.1				1.00003	0.000160203	<0.1																0.000940291	0.00145496	0.000434864
rs779960537	6:41126790:C>T	C	T373113:166:G/E:missense_variant	T373113:166:G/E:missense_variant;T373122:179:R:synonymous_variant;T338469:::intron_variant	0.04	0	1.15		9.42996e-05	42418	7.99176e-05	112616	nfe	7.88875e-05	88734	nfe	REVEL/LOF score too low: 0.04		REVEL/LOF score too low: 0.04	4.68603e-05		3.13533e-05	2.00024	0.000226406	<0.1				2.00026	0.000387968	<0.1																0.000940291	0.00145496	0.000434864
rs371702633	6:41126801:G>C	G	T373113:162:S/R:missense_variant	T373113:162:S/R:missense_variant;T373122:176:P/A:missense_variant;T338469:::intron_variant	NA	0	9.005		2.38869e-05	41864	7.20786e-05	110990	nfe	6.85808e-05	87488	nfe	REVEL/LOF score too low: 0.00	REVEL/LOF score too low: 0.00	REVEL/LOF score too low: 0.00	9.37863e-05	4.46271e-05	7.8425e-05	0.00216822	4.00157	>10	3.77802e-05	1.0005	>10	0.00219276	5.00211	>10			1			0.895196			87113.64 (5206.30-1457616.57)							0.00150447	0.00221407	0.000807604
rs768621570	6:41126806:T>G	T	T373113:::splice_acceptor_variant(HC)	T373113:::splice_acceptor_variant(HC);T373122:174:K/T:missense_variant;T338469:::intron_variant	NA	1	26.8		0	41642	2.97036e-05	33666	amr	3.37861e-05	29598	amr				2.34405e-05		1.56792e-05	0.000345606	1.00033	>10				0.000211632	1.00028	>10																0.00156715	0.00234059	0.000807604
	6:41126813:G>T	G	T373113:::intron_variant	T373113:::intron_variant;T373122:172:L/I:missense_variant;T338469:::intron_variant	NA	0	4.327		0	32765		NA			NA		QC-excluded: high_oxo_sensitivity,VQSR;REVEL/LOF score too low: 0.00	REVEL/LOF score too low: 0.00	REVEL/LOF score too low: 0.00	4.74268e-05	4.46173e-05	4.73848e-05	1.02356	1.00109	0.67	1.00001	0.000314059	<0.1	2.02227	1.00135	0.5																0.00188058	0.00290992	0.000869727
rs538447052	6:41126845:C>T	C	T373113:::intron_variant	T373113:::intron_variant;T373122:::splice_acceptor_variant(HC);T338469:::intron_variant	NA	1	5.085		0.000356865	30824	0.000296237	84392	nfe	0.000312045	67298	nfe				0.00042371	0.000848069	0.000581607	6.04846	12.0397	1.37	16.0022	3.01154	0.43	21.0533	16.059	0.78	0.027415	0.000514858	0.000326592	0.20631	0.87347	0.558098	1.91 (0.71-5.08)	0.53 (0.18-1.57)	1.23 (0.62-2.43)	outlier	0.0411225	0.000514858	0.00102972	0.000326592	0.000979776	0.0112835	0.0108173	0.0117413
rs539332069	6:41127531:T>A	T	T373113:161:R/W:missense_variant&splice_region_variant	T373113:161:R/W:missense_variant&splice_region_variant;T373122:161:R/W:missense_variant&splice_region_variant;T338469:161:R/W:missense_variant&splice_region_variant	0.23	0	33		0	42762	3.26627e-05	30616	sas	3.26712e-05	30608	sas	REVEL/LOF score too low: 0.23		REVEL/LOF score too low: 0.23	2.34306e-05		1.56754e-05	4.78835e-05	1.0002	>10				0.000113064	1.00013	>10																0.000846262	0.000948887	0.000745481
rs2234255	6:41127543:G>A	G	T373113:157:H/Y:missense_variant	T373113:157:H/Y:missense_variant;T373122:157:H/Y:missense_variant;T338469:157:H/Y:missense_variant	0.049	0	22.6	Benign/Likely_benign	0.000140311	42762	0.032161	34576	amr	0.0336939	30510	amr	POPMAF is too high: 0.001 in ADES, 0.034 in GNOMAD-NONNEURO in amr;REVEL/LOF score too low: 0.05	POPMAF is too high: 0.001 in ADES, 0.034 in GNOMAD-NONNEURO in amr;REVEL/LOF score too low: 0.05	POPMAF is too high: 0.001 in ADES, 0.034 in GNOMAD-NONNEURO in amr;REVEL/LOF score too low: 0.05	0.000539132	0.000535336	0.000533125	3.00619	20.0093	4.58	9.001	3.00124	0.77	12.0083	22.0104	1.87	0.740539	0.0274927	0.138315	0.00541835	0.793635	0.0474808	6.39 (2.68-15.22)	0.57 (0.15-2.20)	2.14 (1.05-4.36)							0.000783576	0.000822368	0.000745481
rs79011726	6:41127561:C>T	C	T373113:151:E/K:missense_variant	T373113:151:E/K:missense_variant;T373122:151:E/K:missense_variant;T338469:151:E/K:missense_variant	0.159	0	16.67		9.35541e-05	42756	0.000307768	16246	afr	0.00030849	16208	afr	REVEL/LOF score too low: 0.16		REVEL/LOF score too low: 0.16	0.000234431		0.000156812	1.00357	9.00431	6.17				1.00302	9.00314	9.14	0.827684		0.94394	0.174975		0.150117	4.21 (1.13-15.71)		4.63 (1.25-17.21)							0.00131641	0.00145496	0.00118034
	6:41127575:TC>T	TC	T373113:146:E/X:frameshift_variant(HC)	T373113:146:E/X:frameshift_variant(HC);T373122:146:E/X:frameshift_variant(HC);T338469:146:E/X:frameshift_variant(LC)	NA	1	24.1		0	42748		NA			NA		Differential missingness			4.7505e-05		3.16237e-05	0.0238095	2.00418	>10				0.0152773	2.00263	>10																0.00410594	0.00676872	0.00149096
rs758428150	6:41127603:C>T	C	T373113:137:D/N:missense_variant	T373113:137:D/N:missense_variant;T373122:137:D/N:missense_variant;T338469:137:D/N:missense_variant	0.134	0	11.68		0	42698	0.000123625	16178	afr	0.000123916	16140	afr	REVEL/LOF score too low: 0.13		REVEL/LOF score too low: 0.13	2.3468e-05		1.56903e-05	0.000746533	1.0011	>10				0.000499858	1.0007	>10																0.00592384	0.00746457	0.00441076
rs149622783	6:41127605:C>T	C	T373113:136:R/Q:missense_variant	T373113:136:R/Q:missense_variant;T373122:136:R/Q:missense_variant;T338469:136:R/Q:missense_variant	0.023	0	5.113	Uncertain_significance	0.000117134	42686	0.000272777	18330	eas	0.00037442	13354	eas	VBD-tech-low: 23.75;REVEL/LOF score too low: 0.02	REVEL/LOF score too low: 0.02	REVEL/LOF score too low: 0.02	0.000163941	0.000133847	0.000156698	2.9881	4.01053	0.92	1.00032	2.00052	4.63	3.98815	6.01077	1.53	0.257773		0.40837	0.574681		0.76134	0.64 (0.13-3.10)		0.81 (0.22-2.99)							0.00504623	0.0055668	0.00453501
rs772641807	6:41127606:G>A	G	T373113:136:R/W:missense_variant	T373113:136:R/W:missense_variant;T373122:136:R/W:missense_variant;T338469:136:R/W:missense_variant	0.19	0	18.31		7.02938e-05	42678	0.000185529	16170	afr	0.000185966	16132	afr	REVEL/LOF score too low: 0.19	REVEL/LOF score too low: 0.19	REVEL/LOF score too low: 0.19	6.86315e-05	0.00017844	0.000108935	0.00670181	2.92318	>10	0.000257525	4.00037	>10	0.0086791	6.94247	>10			1			0.710438			13271.07 (1224.94-143779.47)							0.00564175	0.0058831	0.00540473
	6:41127615:G>T	G	T373113:133:L/M:missense_variant	T373113:133:L/M:missense_variant;T373122:133:L/M:missense_variant;T338469:133:L/M:missense_variant	0.068	0	19.13		2.3461e-05	42624	8.83111e-06	113236	nfe	1.12165e-05	89154	nfe	REVEL/LOF score too low: 0.07		REVEL/LOF score too low: 0.07	2.35163e-05		1.57109e-05	1.00233	0.00158391	<0.1				1.00148	0.00103369	<0.1																0.00777308	0.00765435	0.00788967
rs139607688	6:41127619:G>T	G	T373113:131:D/E:missense_variant&splice_region_variant	T373113:131:D/E:missense_variant&splice_region_variant;T373122:131:D/E:missense_variant&splice_region_variant;T338469:131:D/E:missense_variant&splice_region_variant	0.129	0	15.63		0	42596	0.000327247	30558	sas	0.000327332	30550	sas		REVEL/LOF score too low: 0.13	REVEL/LOF score too low: 0.13		4.46075e-05	2.1336e-05				1.00003	7.36573e-05	<0.1	1.34029	0.0211553	<0.1																0.0088074	0.00847672	0.00913214
rs762052858	6:41127620:T>C	T	T373113:131:D/G:missense_variant&splice_region_variant	T373113:131:D/G:missense_variant&splice_region_variant;T373122:131:D/G:missense_variant&splice_region_variant;T338469:131:D/G:missense_variant&splice_region_variant	0.246	0	22.9		2.34731e-05	42602	6.19963e-05	16130	afr	6.21427e-05	16092	afr	REVEL/LOF score too low: 0.25		REVEL/LOF score too low: 0.25	0.000117506		7.85578e-05	1.00909	4.00725	2.73				1.00697	4.0058	4.05	0.588702		0.765767	0.566931		0.522398	1.91 (0.30-12.27)		2.06 (0.32-13.16)							0.00896411	0.00872976	0.00919426
	6:41128999:A>C	A	T373113:::splice_donor_variant(HC)	T373113:::splice_donor_variant(HC);T373122:::splice_donor_variant(HC);T338469:::splice_donor_variant(HC)	NA	1	34		0	42529											0.000107181	3.77473e-05				0.994666	1.40833	3.27	0.997357	1.4113	1.44																0.00824322	0.00733806	0.00913214
	6:41128999:AC>A	AC	T373113:::splice_donor_variant(HC)	T373113:::splice_donor_variant(HC);T373122:::splice_donor_variant(HC);T338469:::splice_donor_variant(HC)	NA	1	33		0	42529		NA			NA					2.3502e-05		1.57145e-05	0.00148921	1.00181	>10				0.00129259	1.00145	>10																0.00824322	0.00733806	0.00913214
	6:41129001:C>T	C	T373113:131:D/N:missense_variant&splice_region_variant	T373113:131:D/N:missense_variant&splice_region_variant;T373122:131:D/N:missense_variant&splice_region_variant;T338469:131:D/N:missense_variant&splice_region_variant	0.196	0	28.1		0	42508								REVEL/LOF score too low: 0.20	REVEL/LOF score too low: 0.20		4.46105e-05	1.57045e-05				0.000124759	1.00004	>10	0.0010052	1.0011	>10																0.00752233	0.00683198	0.00820029
rs145080901	6:41129078:G>A	G	T373113:105:A/V:missense_variant	T373113:105:A/V:missense_variant;T373122:105:A/V:missense_variant;T338469:105:A/V:missense_variant	0.381	0	22.2	Uncertain_significance	0.000163674	42768	0.000131868	113750	nfe	0.000167493	89556	nfe				0.000304651		0.0002038	4.00243	9.00312	1.55				4.00226	9.00223	2.29	0.137953		0.420198	0.882891		0.710269	1.09 (0.34-3.47)		1.26 (0.40-3.99)							0.000658204	0.000948887	0.00037274
rs386834141	6:41129078:GC>G	GC	T373113:105:A/X:frameshift_variant(HC)	T373113:105:A/X:frameshift_variant(HC);T373122:105:A/X:frameshift_variant(HC);T338469:105:A/X:frameshift_variant(HC)	NA	1	19.95		4.67639e-05	42768	2.63736e-05	113750	nfe	2.23324e-05	89556	nfe				9.37387e-05		6.27062e-05	1.00075	3.00096	2.06				1.00065	3.00064	3.05																0.000658204	0.000948887	0.00037274
	6:41129087:G>A	G	T373113:102:P/L:missense_variant	T373113:102:P/L:missense_variant;T373122:102:P/L:missense_variant;T338469:102:P/L:missense_variant	0.013	0	12.43		0	42768								REVEL/LOF score too low: 0.01	REVEL/LOF score too low: 0.01		4.46037e-05	1.56742e-05				1.00001	5.15632e-06	<0.1	1.00005	0.000120134	<0.1																0.000532832	0.000506073	0.00055911
rs147564421	6:41129100:G>A	G	T373113:98:R/W:missense_variant	T373113:98:R/W:missense_variant;T373122:98:R/W:missense_variant;T338469:98:R/W:missense_variant	0.208	0	22.9	Uncertain_significance	0	42768	0.000202406	34584	amr	0.000229388	30516	amr	REVEL/LOF score too low: 0.21		REVEL/LOF score too low: 0.21	4.68543e-05		3.13461e-05	1.00007	1.00013	0.69				1.00009	1.0001	1.02																0.00031343	0.000316296	0.000310617
rs2234253	6:41129105:G>T	G	T373113:96:T/K:missense_variant	T373113:96:T/K:missense_variant;T373122:96:T/K:missense_variant;T338469:96:T/K:missense_variant	0.261	0	22.7	Benign/Likely_benign	0.00130939	42768	0.128276	16254	afr	0.128145	16216	afr	QC-excluded: VQSR;POPMAF is too high: 0.001 in ADES, 0.128 in GNOMAD-NONNEURO in afr	POPMAF is too high: 0.001 in ADES, 0.128 in GNOMAD-NONNEURO in afr	POPMAF is too high: 0.001 in ADES, 0.128 in GNOMAD-NONNEURO in afr	0.0014526	0.00093673	0.00125393	12.0075	50.004	2.86	15.0012	6.00029	0.92	25.009	55.0041	2.24	0.326054	0.0105014	0.16044	0.0148445	0.714546	0.0493324	2.26 (1.33-3.84)	0.74 (0.27-2.07)	1.64 (1.03-2.61)							0.000188058	6.32591e-05	0.000310617
rs386834140	6:41129122:AC>A	AC	T373113:90:G/X:frameshift_variant(HC)	T373113:90:G/X:frameshift_variant(HC);T373122:90:G/X:frameshift_variant(HC);T338469:90:G/X:frameshift_variant(HC)	NA	1	24.1		0	42768											4.46068e-05	1.56737e-05				1.00002	6.0493e-05	<0.1	1.00006	7.73885e-05	<0.1																0.000188058	0.000126518	0.000248494
rs142232675	6:41129133:C>T	C	T373113:87:D/N:missense_variant	T373113:87:D/N:missense_variant;T373122:87:D/N:missense_variant;T338469:87:D/N:missense_variant	0.2	0	19.75	Conflicting_interpretations_of_pathogenicity	0.00130939	42768	0.00186357	113760	nfe	0.00175305	89558	nfe	REVEL/LOF score too low: 0.20	REVEL/LOF score too low: 0.20	REVEL/LOF score too low: 0.20	0.00147584	0.00120435	0.00137919	13.0015	50.0021	2.65	20.0013	7.00012	0.81	33.0036	55.0022	1.7	0.245575	0.00198072	0.0149103	0.00222977	0.742196	0.0211454	2.63 (1.56-4.45)	0.74 (0.30-1.83)	1.71 (1.09-2.66)	addition	0.000462316	0.742196	0.742196	0.0211454	0.0422908	0.000376117	0.000189777	0.00055911
rs368255898	6:41129138:G>A	G	T373113:85:T/I:missense_variant	T373113:85:T/I:missense_variant;T373122:85:T/I:missense_variant;T338469:85:T/I:missense_variant	0.012	0	11.07	Uncertain_significance	0	42768		NA			NA		REVEL/LOF score too low: 0.01		REVEL/LOF score too low: 0.01	2.34285e-05		1.5674e-05	2.57564e-05	1.00014	>10				7.27753e-05	1.00009	>10																0.000376117	0.000379555	0.00037274
	6:41129168:A>G	A	T373113:75:L/P:missense_variant	T373113:75:L/P:missense_variant;T373122:75:L/P:missense_variant;T338469:75:L/P:missense_variant	0.362	0	24.6		0	42768											4.46101e-05	1.56779e-05				1.00011	5.0031e-05	<0.1	1.00012	0.000287364	<0.1																0.000783576	0.000948887	0.000621234
rs753372932	6:41129188:G>C	G	T373113:68:N/K:missense_variant	T373113:68:N/K:missense_variant;T373122:68:N/K:missense_variant;T338469:68:N/K:missense_variant	0.013	0	13.28	Uncertain_significance	7.01459e-05	42768	5.27769e-05	113686	nfe	5.58372e-05	89546	nfe	REVEL/LOF score too low: 0.01	REVEL/LOF score too low: 0.01	REVEL/LOF score too low: 0.01	4.68738e-05	0.000178431	9.40684e-05	2.00054	0.0004985	<0.1	3.00042	1	0.77	5.00171	1.00079	0.2			0.00526535			0.163249			0.21 (0.04-1.14)							0.000564175	0.000442814	0.000683357
rs1018859599	6:41129189:T>C	T	T373113:68:N/S:missense_variant	T373113:68:N/S:missense_variant;T373122:68:N/S:missense_variant;T338469:68:N/S:missense_variant	0.01	0	4.788		0	42768		NA			NA		REVEL/LOF score too low: 0.01		REVEL/LOF score too low: 0.01	2.34297e-05		1.56766e-05	1.00016	5.934e-05	<0.1				1.00024	7.80913e-05	<0.1																0.000626861	0.000506073	0.000745481
rs201258663	6:41129195:G>A	G	T373113:66:T/M:missense_variant	T373113:66:T/M:missense_variant;T373122:66:T/M:missense_variant;T338469:66:T/M:missense_variant	0.431	0	26	Pathogenic	2.3382e-05	42768	0.000326627	30616	sas	0.000326712	30608	sas				9.37297e-05		6.27109e-05	0.000445459	4.00088	>10				0.000908968	4.00068	>10																0.000532832	0.000442814	0.000621234
rs143332484	6:41129207:C>T	C	T373113:62:R/H:missense_variant	T373113:62:R/H:missense_variant;T373122:62:R/H:missense_variant;T338469:62:R/H:missense_variant	0.039	0	11.42	Conflicting_interpretations_of_pathogenicity	0.0114811	42766	0.0112258	113578	nfe	0.0105007	89518	nfe	POPMAF is too high: 0.013 in ADES, 0.011 in GNOMAD-NONNEURO in nfe;MAF is too high: 0.013 in ADES, 0.011 in GNOMAD;REVEL/LOF score too low: 0.04	POPMAF is too high: 0.012 in ADES, 0.011 in GNOMAD-NONNEURO in nfe;MAF is too high: 0.012 in ADES, 0.011 in GNOMAD;REVEL/LOF score too low: 0.04	POPMAF is too high: 0.013 in ADES, 0.011 in GNOMAD-NONNEURO in nfe;MAF is too high: 0.013 in ADES, 0.011 in GNOMAD;REVEL/LOF score too low: 0.04	0.0129845	0.0119149	0.0126229	174.143	380.167	1.51	152.104	115.029	1.76	322.278	483.193	1.53	8.3163e-07	0.0320101	2.1712e-06	1.61442e-06	0.000213858	2.0555e-09	1.58 (1.32-1.88)	1.69 (1.26-2.26)	1.58 (1.36-1.83)							0.000689547	0.000506073	0.000869727
rs201258314	6:41129208:G>A	G	T373113:62:R/C:missense_variant	T373113:62:R/C:missense_variant;T373122:62:R/C:missense_variant;T338469:62:R/C:missense_variant	0.392	0	26		4.67639e-05	42768	5.28588e-05	113510	nfe	4.47067e-05	89472	nfe	QC-excluded: VQSR			0.000140691	8.92989e-05	0.00012549	1.00375	5.00235	3.42	1.00138	1.0007	2.31	2.0048	6.00269	3.05	0.654888		0.638663	0.249515		0.109374	3.55 (0.65-19.41)		3.83 (0.88-16.61)							0.000846262	0.000632591	0.0010561
	6:41129213:C>A	C	T373113:60:C/F:missense_variant	T373113:60:C/F:missense_variant;T373122:60:C/F:missense_variant;T338469:60:C/F:missense_variant	0.616	0	24.7		0	42765											4.46122e-05	1.568e-05				1.00018	3.10974e-05	<0.1	1.00032	0.000219151	<0.1																0.000846262	0.000632591	0.0010561
	6:41129213:C>T	C	T373113:60:C/Y:missense_variant	T373113:60:C/Y:missense_variant;T373122:60:C/Y:missense_variant;T338469:60:C/Y:missense_variant	0.636	0	24.6		0	42757		NA			NA					2.34346e-05		1.568e-05	0.00017414	1.00025	>10				0.000323449	1.00022	>10																0.000846262	0.000632591	0.0010561
	6:41129219:C>G	C	T373113:58:G/A:missense_variant	T373113:58:G/A:missense_variant;T373122:58:G/A:missense_variant;T338469:58:G/A:missense_variant	0.363	0	17.95		0	42764	8.8227e-06	113344	nfe	1.11914e-05	89354	nfe					0.000312316	9.41097e-05				5.00146	2.00066	0.93	4.00269	2.00245	0.51		0.108456	0.0370707			0.586411		2.84 (0.48-16.74)	1.61 (0.29-8.74)							0.00150447	0.00151822	0.00149096
rs369181900	6:41129240:C>T	C	T373113:51:C/Y:missense_variant	T373113:51:C/Y:missense_variant;T373122:51:C/Y:missense_variant;T338469:51:C/Y:missense_variant	0.602	0	26.5		2.33885e-05	42756	2.65873e-05	112836	nfe	3.37079e-05	89000	nfe				4.68883e-05		3.13666e-05	0.000786916	2.00087	>10				0.000882491	2.00062	>10																0.0022567	0.00234059	0.00217432
	6:41129242:C>A	C	T373113:50:W/C:missense_variant	T373113:50:W/C:missense_variant;T373122:50:W/C:missense_variant;T338469:50:W/C:missense_variant	0.865	0	28.9		0	42756											4.4614e-05	1.56855e-05				1.00019	5.1486e-05	<0.1	1.00054	0.000357004	<0.1																0.00241341	0.00253036	0.00229856
rs767357967	6:41129247:C>A	C	T373113:49:A/S:missense_variant	T373113:49:A/S:missense_variant;T373122:49:A/S:missense_variant;T338469:49:A/S:missense_variant	0.206	0	18.28		0	42756	5.43892e-05	18386	eas	7.45823e-05	13408	eas	REVEL/LOF score too low: 0.21	REVEL/LOF score too low: 0.21	REVEL/LOF score too low: 0.21	2.34862e-05	4.46208e-05	3.13807e-05	1.00123	0.00139476	<0.1	0.000329026	1.00007	>10	1.00132	1.00108	1.02																0.00316565	0.00360577	0.00273343
rs75932628	6:41129252:C>A	C	T373113:47:R/L:missense_variant	T373113:47:R/L:missense_variant;T373122:47:R/L:missense_variant;T338469:47:R/L:missense_variant	0.244	0	22.6		2.34006e-05	42734	0.000463177	34544	amr	0.000524934	30480	amr	REVEL/LOF score too low: 0.24		REVEL/LOF score too low: 0.24	7.04272e-05		4.70991e-05	0.00260891	3.00393	>10				0.00252448	3.00287	>10																0.00341639	0.00385881	0.00298192
rs75932628	6:41129252:C>T	C	T373113:47:R/H:missense_variant	T373113:47:R/H:missense_variant;T373122:47:R/H:missense_variant;T338469:47:R/H:missense_variant	0.335	0	26.1	Likely_benign	0.00255066	42734	0.00338698	34544	amr	0.00285433	30480	amr				0.00540136	0.00535849	0.00530807	37.2105	193.374	3.59	47.0842	73.0532	3.62	83.3062	255.402	3.14	0.626872	0.981287	0.817841	5.47413e-13	9.6151e-07	9.87491e-18	3.74 (2.84-4.92)	2.78 (1.82-4.23)	3.09 (2.47-3.87)	outlier	0.626872			0.817841	0.817841	0.00341639	0.00385881	0.00298192
rs753325601	6:41129253:G>A	G	T373113:47:R/C:missense_variant	T373113:47:R/C:missense_variant;T373122:47:R/C:missense_variant;T338469:47:R/C:missense_variant	0.426	0	26.5		2.33973e-05	42740	0.000108826	18378	eas	0.000149231	13402	eas				4.72258e-05		3.15153e-05	0.0135566	2.00251	>10				0.00931303	2.00168	>10																0.00351042	0.00398532	0.00304405
	6:41129264:T>C	T	T373113:43:H/R:missense_variant	T373113:43:H/R:missense_variant;T373122:43:H/R:missense_variant;T338469:43:H/R:missense_variant	0.109	0	22.9		0	42728		NA			NA		REVEL/LOF score too low: 0.11		REVEL/LOF score too low: 0.11	2.34578e-05		1.56888e-05	1.00056	0.000854886	<0.1				1.00052	0.000580888	<0.1																0.00360445	0.00373229	0.00347891
rs200392967	6:41129275:G>C	G	T373113:39:D/E:missense_variant	T373113:39:D/E:missense_variant;T373122:39:D/E:missense_variant;T338469:39:D/E:missense_variant	0.081	0	23.8	Uncertain_significance	0.00011703	42724	0.000116429	111656	nfe	0.000102275	87998	nfe	REVEL/LOF score too low: 0.08	REVEL/LOF score too low: 0.08	REVEL/LOF score too low: 0.08	4.69511e-05	0.000356874	0.00015702	0.00227657	2.00207	>10	5.0006	3.00051	1.39	5.01057	5.00885	1.02		0.216369	0.0846702			0.855643		1.36 (0.26-7.13)	1.13 (0.30-4.19)							0.00413728	0.0041751	0.00410014
rs764816591	6:41129277:C>T	C	T373113:39:D/N:missense_variant	T373113:39:D/N:missense_variant;T373122:39:D/N:missense_variant;T338469:39:D/N:missense_variant	0.026	0	16.72	Uncertain_significance	0	42714	2.89436e-05	34550	amr	1.1374e-05	87920	nfe	REVEL/LOF score too low: 0.03	REVEL/LOF score too low: 0.03	REVEL/LOF score too low: 0.03	2.34667e-05	4.46126e-05	3.13827e-05	0.000819945	1.00098	>10	1.00013	8.23095e-05	<0.1	1.00126	1.00127	1.02																0.00419997	0.00423836	0.00416227
rs797044603	6:41129279:T>C	T	T373113:38:Y/C:missense_variant	T373113:38:Y/C:missense_variant;T373122:38:Y/C:missense_variant;T338469:38:Y/C:missense_variant	0.743	0	25.8	Pathogenic	0	42726	3.26819e-05	30598	sas	3.26904e-05	30590	sas					4.46059e-05	1.56868e-05				5.3491e-05	1.00001	>10	0.00045533	1.00052	>10																0.00416863	0.00411184	0.00422439
rs104894002	6:41129295:G>A	G	T373113:33:Q/*:stop_gained(HC)	T373113:33:Q/*:stop_gained(HC);T373122:33:Q/*:stop_gained(HC);T338469:33:Q/*:stop_gained(HC)	NA	1	32	Pathogenic	4.69484e-05	42600	4.50621e-05	110958	nfe	4.58012e-05	87334	nfe				0.000258429	0.00013386	0.000219829	0.0190155	11.0133	>10	1.00073	2.00042	4.62	1.01638	13.0109	>10	1		0.999545	0.574802		0.0130061	2594.79 (76.85-87615.90)		13.89 (4.58-42.15)							0.00479549	0.00411184	0.00546686
rs746216516	6:41129300:G>A	G	T373113:31:S/F:missense_variant	T373113:31:S/F:missense_variant;T373122:31:S/F:missense_variant;T338469:31:S/F:missense_variant	0.49	0	24.1		2.35117e-05	42532	1.80401e-05	110864	nfe	2.29284e-05	87228	nfe				4.70431e-05	4.46217e-05	4.71034e-05	0.00513995	2.00313	>10	0.000223309	1.00019	>10	0.00356703	3.0021	>10																0.00482683	0.0041751	0.00546686
rs768745050	6:41129313:C>T	C	T373113:27:V/M:missense_variant	T373113:27:V/M:missense_variant;T373122:27:V/M:missense_variant;T338469:27:V/M:missense_variant	0.078	0	1		4.68779e-05	42664	0.000115888	34516	amr	9.85222e-05	30450	amr	REVEL/LOF score too low: 0.08		REVEL/LOF score too low: 0.08	4.69279e-05		3.13954e-05	1.0021	1.00125	0.69				1.00212	1.00121	1.02																0.00467011	0.00328947	0.00602597
	6:41129325:CTG>C	CTG	T373113:22:T/X:frameshift_variant(HC)	T373113:22:T/X:frameshift_variant(HC);T373122:22:T/X:frameshift_variant(HC);T338469:22:T/X:frameshift_variant(HC)	NA	1	23.6		0	42658		NA			NA					2.34541e-05		1.56853e-05	0.000774966	1.00048	>10				0.000477501	1.0004	>10																0.00479549	0.00373229	0.0058396
	6:41129328:T>A	T	T373113:22:T/S:missense_variant	T373113:22:T/S:missense_variant;T373122:22:T/S:missense_variant;T338469:22:T/S:missense_variant	0.2	0	17.51		0	42638	8.99572e-06	111164	nfe	1.145e-05	87336	nfe	REVEL/LOF score too low: 0.20		REVEL/LOF score too low: 0.20	4.69279e-05		3.13795e-05	0.00173221	2.00162	>10				0.00111518	2.00121	>10																0.00510892	0.00385881	0.00633658
rs534417680	6:41129333:T>G	T	T373113:20:N/T:missense_variant	T373113:20:N/T:missense_variant;T373122:20:N/T:missense_variant;T338469:20:N/T:missense_variant	0.207	0	23.2		0	42610	0.000458445	30538	sas	0.000458565	30530	sas		REVEL/LOF score too low: 0.21	REVEL/LOF score too low: 0.21		8.92119e-05	3.13798e-05				2.00006	7.00911e-05	<0.1	2.0014	0.000939295	<0.1																0.00564175	0.00442814	0.00683357
rs764738032	6:41129337:G>A	G	T373113:19:H/Y:missense_variant	T373113:19:H/Y:missense_variant;T373122:19:H/Y:missense_variant;T338469:19:H/Y:missense_variant	0.02	0	9.8		2.35206e-05	42516	9.02494e-06	110804	nfe	1.14861e-05	87062	nfe	REVEL/LOF score too low: 0.02		REVEL/LOF score too low: 0.02	4.85747e-05		3.20912e-05	2.07186	0.00179084	<0.1				2.04638	0.00135784	<0.1																0.00629995	0.00512399	0.00745481
	6:41129343:C>T	C	T373113:17:G/R:missense_variant	T373113:17:G/R:missense_variant;T373122:17:G/R:missense_variant;T338469:17:G/R:missense_variant	0.012	0	0.047		0	42473		NA			NA		REVEL/LOF score too low: 0.01		REVEL/LOF score too low: 0.01	2.34921e-05		1.57064e-05	0.00180456	1.00107	>10				0.00152313	1.0007	>10																0.00733427	0.0055668	0.00907001
rs777808487	6:41129345:G>A	G	T373113:16:S/F:missense_variant	T373113:16:S/F:missense_variant;T373122:16:S/F:missense_variant;T338469:16:S/F:missense_variant	0.154	0	17.78		2.36675e-05	42252	6.27904e-05	15926	afr	6.29406e-05	15888	afr	REVEL/LOF score too low: 0.15	REVEL/LOF score too low: 0.15	REVEL/LOF score too low: 0.15	7.05536e-05	4.46446e-05	6.28558e-05	0.00721652	3.00472	>10	1.00025	0.000678353	<0.1	1.00616	3.00468	3.04																0.00846262	0.00645243	0.0104367
	6:41129350:C>A	C	T373113:14:E/D:missense_variant&splice_region_variant	T373113:14:E/D:missense_variant&splice_region_variant;T373122:14:E/D:missense_variant&splice_region_variant;T338469:14:E/D:missense_variant&splice_region_variant	0.076	0	9.475		0	30225		NA			NA		REVEL/LOF score too low: 0.08		REVEL/LOF score too low: 0.08	2.36768e-05		1.57797e-05	1.00263	0.00813771	<0.1				1.00164	0.00527034	<0.1																0.00952829	0.00714828	0.0118656
	6:41130779:A>G	A	T373113:::splice_donor_variant(HC)	T373113:::splice_donor_variant(HC);T373122:::splice_donor_variant(HC);T338469:::splice_donor_variant(HC)	NA	1	26.7		0	42709		NA			NA					2.34477e-05		1.56814e-05	0.000369056	1.00061	>10				0.000185923	1.00044	>10																0.00197461	0.00208755	0.0018637
	6:41130779:A>T	A	T373113:::splice_donor_variant(HC)	T373113:::splice_donor_variant(HC);T373122:::splice_donor_variant(HC);T338469:::splice_donor_variant(HC)	NA	1	33		0	42709		NA			NA					2.34643e-05		1.56885e-05	0.00107967	1.00061	>10				0.000639367	1.00045	>10																0.00197461	0.00208755	0.0018637
rs374483382	6:41130808:G>A	G	T373113:5:R/W:missense_variant	T373113:5:R/W:missense_variant;T373122:5:R/W:missense_variant;T338469:5:R/W:missense_variant	0.047	0	1.535		0	42704	0.00012332	16218	afr	0.000123609	16180	afr	REVEL/LOF score too low: 0.05		REVEL/LOF score too low: 0.05	2.34385e-05		1.56775e-05	0.000293112	1.0003	>10				0.00018166	1.0002	>10																0.000940291	0.000822368	0.0010561
	6:41130815:C>A	C	T373113:2:E/D:missense_variant	T373113:2:E/D:missense_variant;T373122:2:E/D:missense_variant;T338469:2:E/D:missense_variant	0.028	0	8.019		0	42706		NA			NA		REVEL/LOF score too low: 0.03		REVEL/LOF score too low: 0.03	2.36041e-05		1.57482e-05	0.000290502	1.00737	>10				0.000179513	1.00472	>10																0.00100298	0.000885628	0.00111822
[truncated: 4 more columns]

## Sheet: ABCA7
Variant Annotation					Impact prediction				Gnomad														Allele dosages									Outliers			Single variant association (Logistic regression)						Statistical refinement Stage 1
									Control European		Pop. (max. freq.)			Non-neuro pop. (max. freq.)			Exclude reason			Minor Allele Freq			Stage 1			Stage 2			Mega			p-value			p-value			OR (95% CI)			Stage 1		Stage 2 (dir. S1)		Mega		Missingness
SNP id	Variant	Ancestral allele	Primary transcript	All transcripts	REVEL	LOF	CADD 1.6	Clinvar	Freq.	Count	Freq.	Count	Pop.	Freq.	Count	Pop.	Stage 1	Stage 2	Mega	Stage 1	Stage 2	Mega	Ctrl.	Case	OR	Ctrl.	Case	OR	Ctrl.	Case	OR	Stage 1	Stage 2	Mega	Stage 1	Stage 2 (dir. S1)	Mega	Stage 1	Stage 2	Mega	Action	FDR	p-value	Holm	p-value	Holm	Average	Case	Controls
	19:1041364:G>C	G	T263094:2:A/P:missense_variant	T263094:2:A/P:missense_variant;T433129:2:A/P:missense_variant;T435683:::upstream_gene_variant	0.539	0	25.2		0	42768		NA			NA					2.34486e-05		1.5683e-05	1.00047	0.00055364	<0.1				1.00042	0.0003173	<0.1																0.00119104	0.00132844	0.0010561
	19:1041371:G>T	G	T263094:4:W/L:missense_variant	T263094:4:W/L:missense_variant;T433129:4:W/L:missense_variant;T435683:::upstream_gene_variant	0.328	0	19.71		0	42768		NA			NA					3.40258e-05		2.07524e-05	0.451943	1.00062	1.52				0.323897	1.00032	3.14																0.000846262	0.00069585	0.000993974
rs745358099	19:1041385:C>A	C	T263094:9:L/M:missense_variant	T263094:9:L/M:missense_variant;T433129:9:L/M:missense_variant;T435683:::upstream_gene_variant	0.494	0	17.78		7.01459e-05	42768	9.7988e-05	30616	sas	9.83091e-05	30516	amr				7.03017e-05		4.70283e-05	0.000538878	3.00064	>10				0.000606859	3.00027	>10																0.00072089	0.000569332	0.000869727
	19:1041398:A>G	A	T263094:13:K/R:missense_variant	T263094:13:K/R:missense_variant;T433129:13:K/R:missense_variant;T435683:::upstream_gene_variant	0.435	0	25.9		0	42768	6.15385e-05	16250	afr	6.16827e-05	16212	afr				2.3428e-05		1.56744e-05	5.91091e-05	1.00008	>10				0.000112866	1.00007	>10																0.000814919	0.000759109	0.000869727
	19:1041399:G>T	G	T263094:13:K/N:missense_variant	T263094:13:K/N:missense_variant;T433129:13:K/N:missense_variant;T435683:::upstream_gene_variant	0.585	0	26.4		0	42762											4.45977e-05	1.57639e-05				1.00011	3.53208e-05	<0.1	1.0057	0.000192775	<0.1																0.000783576	0.000822368	0.000745481
rs546173555	19:1041415:C>T	C	T263094:19:R/W:missense_variant	T263094:19:R/W:missense_variant;T433129:19:R/W:missense_variant;T435683:::upstream_gene_variant	0.544	0	23.9		4.67705e-05	42762	4.40777e-05	113436	nfe	5.60325e-05	89234	nfe				0.000351936	0.000178545	0.000235423	11.0059	4.01826	0.25	3.00179	1.00226	0.77	10.0059	5.01642	0.51	0.00202552		0.0461597	0.894924		0.497484	1.09 (0.37-3.20)		1.49 (0.51-4.36)	outlier	0.0111404			0.0461597	0.369278	0.00128507	0.00151822	0.0010561
rs199517248	19:1041508:G>A	G	T263094:::splice_acceptor_variant(HC)	T263094:::splice_acceptor_variant(HC);T433129:::splice_acceptor_variant(HC);T435683:::upstream_gene_variant	NA	1	32		0.000257202	42768	0.000376005	34574	amr	0.000268643	89338	nfe				0.000281395	4.46432e-05	0.000203879	5.00399	7.00876	0.96	1.00032	0.000843402	<0.1	6.00284	7.0067	1.19	0.176319		0.337331	0.466411		0.535508	0.64 (0.19-2.14)		0.70 (0.22-2.20)							0.00188058	0.00290992	0.000869727
	19:1041524:G>A	G	T263094:28:E/K:missense_variant	T263094:28:E/K:missense_variant;T433129:28:E/K:missense_variant;T435683:::upstream_gene_variant	0.499	0	28.9		2.3382e-05	42768	8.80344e-06	113592	nfe	1.11859e-05	89398	nfe				2.34648e-05		1.56899e-05	0.00063558	1.00108	>10				0.000399324	1.00077	>10																0.00241341	0.00341599	0.00142884
	19:1041554:A>C	A	T263094:38:I/L:missense_variant	T263094:38:I/L:missense_variant;T433129:38:I/L:missense_variant;T435683:::upstream_gene_variant	0.632	0	26.2		0	42681		NA			NA					2.34528e-05		1.56849e-05	1.00037	0.00082774	<0.1				1.00026	0.00059687	<0.1																0.00322833	0.00404858	0.00242281
rs753324760	19:1041582:C>A	C	T263094:47:P/Q:missense_variant	T263094:47:P/Q:missense_variant;T433129:47:P/Q:missense_variant;T435683:::upstream_gene_variant	0.462	0	22.5		2.33842e-05	42764	0.000130668	30612	sas	0.000130693	30606	sas				4.70003e-05		3.14068e-05	0.00279428	2.00365	>10				0.00186438	2.00221	>10																0.00488952	0.00702176	0.00279555
	19:1041834:C>G	C	T263094:55:H/Q:missense_variant	T263094:55:H/Q:missense_variant;T433129:55:H/Q:missense_variant;T435683:::upstream_gene_variant	0.69	0	23.9		0	39679		NA			NA					2.35099e-05		1.57106e-05	0.00216942	1.00147	>10				0.00143557	1.00106	>10																0.0140417	0.0108173	0.0172082
	19:1041841:A>G	A	T263094:58:N/D:missense_variant	T263094:58:N/D:missense_variant;T433129:58:N/D:missense_variant;T435683:::upstream_gene_variant	0.612	0	24.1		0	40288											4.46027e-05	1.5696e-05				9.69742e-05	1.00016	>10	0.000834069	1.00072	>10																0.00811785	0.00645243	0.00975337
	19:1041853:C>T	C	T263094:62:P/S:missense_variant	T263094:62:P/S:missense_variant;T433129:62:P/S:missense_variant;T435683:::upstream_gene_variant	0.731	0	26.3		0	39874											4.45987e-05	1.56966e-05				1.00004	0.000135787	<0.1	1.00085	0.000755443	<0.1																0.00479549	0.00474443	0.00484562
	19:1041866:C>A	C	T263094:66:T/N:missense_variant	T263094:66:T/N:missense_variant;T433129:66:T/N:missense_variant;T435683:::upstream_gene_variant	0.372	0	16.15		0	40710		NA			NA					2.35358e-05		1.57216e-05	0.00254176	1.0022	>10				0.00166399	1.00153	>10																0.0156402	0.0138537	0.0173945
rs148580487	19:1041871:C>G	C	T263094:68:P/A:missense_variant	T263094:68:P/A:missense_variant;T433129:68:P/A:missense_variant;T435683:::upstream_gene_variant	0.675	0	22.3		7.61421e-05	39400	0.00173214	28866	sas	0.0017325	28860	sas				0.000235446	8.93191e-05	0.000188651	2.02813	8.02306	2.72	2.00115	0.00191837	<0.1	4.02056	8.01723	2.03	0.905293		0.813694	0.254604		0.445899	2.49 (0.67-9.29)		1.61 (0.49-5.35)							0.0156402	0.0142966	0.0169597
	19:1041895:A>G	A	T263094:76:N/D:missense_variant	T263094:76:N/D:missense_variant;T433129:76:N/D:missense_variant;T435683:::upstream_gene_variant	0.61	0	21.3		0	40301											4.46011e-05	1.5723e-05				1.00012	0.000100405	<0.1	1.00162	0.00166047	<0.1																0.0152327	0.015625	0.0148475
	19:1041904:A>G	A	T263094:79:N/D:missense_variant	T263094:79:N/D:missense_variant;T433129:79:N/D:missense_variant;T435683:::upstream_gene_variant	0.73	0	24.8		0	39853											4.46002e-05	1.5761e-05				0.000116114	1.00009	>10	0.00210668	1.0036	>10																0.024573	0.029289	0.0199416
rs775154986	19:1041917:C>T	C	T263094:83:P/L:missense_variant	T263094:83:P/L:missense_variant;T433129:83:P/L:missense_variant;T435683:::upstream_gene_variant	0.273	0	9.677		2.41628e-05	41386	3.02133e-05	33098	amr	3.43548e-05	29108	amr			Differential missingness	2.37689e-05		1.58191e-05	0.00594815	1.00875	>10				0.00385351	1.00556	>10																0.0490519	0.0647141	0.0336709
rs146597357	19:1041922:C>A	C	T263094:85:L/M:missense_variant	T263094:85:L/M:missense_variant;T433129:85:L/M:missense_variant;T435683:::upstream_gene_variant	0.249	0	14.01		2.41581e-05	41394	0.00264874	14724	afr	0.00265523	14688	afr		Differential missingness;REVEL/LOF score too low: 0.25	Differential missingness;REVEL/LOF score too low: 0.25		0.000133811	4.75767e-05				3.00041	0.000429558	<0.1	3.01341	0.0224529	<0.1																0.0543175	0.071293	0.0376468
rs370464878	19:1041935:A>C	A	T263094:89:E/A:missense_variant	T263094:89:E/A:missense_variant;T433129:89:E/A:missense_variant;T435683:::upstream_gene_variant	0.73	0	24		4.87662e-05	41012	4.7284e-05	105744	nfe	4.80134e-05	83310	nfe		Differential missingness	Differential missingness	0.00016718	8.93197e-05	0.000143007	3.05242	4.08449	0.92	2.0015	0.00158659	<0.1	5.04841	4.07683	0.82	0.445806		0.30861	0.699327		0.559531	0.74 (0.16-3.45)		0.67 (0.17-2.64)							0.0701144	0.0930541	0.0475865
rs758423495	19:1041946:C>T	C	T263094:93:R/C:missense_variant	T263094:93:R/C:missense_variant;T433129:93:R/C:missense_variant;T435683:::upstream_gene_variant	0.462	0	12.81		2.47709e-05	40370	7.02099e-05	28486	sas	7.02247e-05	28480	sas			Differential missingness	2.41479e-05		1.59807e-05	1.0112	0.0196777	<0.1				1.00719	0.0125415	<0.1																0.0879173	0.116587	0.0597627
	19:1041950:T>C	T	T263094:94:L/P:missense_variant	T263094:94:L/P:missense_variant;T433129:94:L/P:missense_variant;T435683:::upstream_gene_variant	0.758	0	23.1		0	40343		NA			NA				Differential missingness	2.40812e-05		1.59744e-05	1.0097	0.018329	<0.1				1.00762	0.0117006	<0.1																0.0913336	0.121457	0.0617506
rs952004729	19:1041956:A>G	A	T263094:96:N/S:missense_variant	T263094:96:N/S:missense_variant;T433129:96:N/S:missense_variant;T435683:::upstream_gene_variant	0.607	0	23.8		2.47979e-05	40326	9.70384e-06	103052	nfe	1.23347e-05	81072	nfe			Differential missingness	2.42918e-05		1.60426e-05	1.01263	0.0243903	<0.1				1.00814	0.0155418	<0.1																0.103244	0.13626	0.0708206
	19:1041957:C>A	C	T263094:96:N/K:missense_variant	T263094:96:N/K:missense_variant;T433129:96:N/K:missense_variant;T435683:::upstream_gene_variant	0.565	0	24.1		0	40327								Differential missingness	Differential missingness		8.93345e-05	3.2115e-05				1.00051	1.00291	2.32	1.01631	1.03295	1.03																0.103181	0.136007	0.0709449
rs767354067	19:1041968:C>G	C	T263094:100:S/C:missense_variant	T263094:100:S/C:missense_variant;T433129:100:S/C:missense_variant;T435683:::upstream_gene_variant	0.321	0	24.7		0	39866	3.95327e-05	101182	nfe	5.02651e-05	79578	nfe			Differential missingness	7.41873e-05		4.86541e-05	0.0539032	3.11315	>10				0.0348367	3.06978	>10																0.129384	0.171432	0.0880909
rs201665195	19:1041971:T>G	T	T263094:101:L/R:missense_variant&splice_region_variant	T263094:101:L/R:missense_variant&splice_region_variant;T433129:101:L/R:missense_variant&splice_region_variant;T435683:::upstream_gene_variant	0.284	0	25.6		0.00140358	39898	0.0014218	101280	nfe	0.00168021	79752	nfe		Differential missingness	Differential missingness	0.00178399	0.00143159	0.00169578	14.3572	61.8012	2.96	19.0604	13.0444	1.58	32.4004	75.8071	2.39	0.999337	0.566189	0.994943	0.000296218	0.469055	0.00100379	3.67 (2.10-6.42)	1.03 (0.45-2.37)	2.20 (1.40-3.45)	outlier	0.999337			0.994943	0.994943	0.128883	0.169787	0.0887122
rs763130547	19:1042068:C>T	C	T263094:103:S/F:missense_variant	T263094:103:S/F:missense_variant;T433129:103:S/F:missense_variant;T435683:::upstream_gene_variant	0.237	0	23.5		0	38672	6.02845e-05	16588	eas	3.4303e-05	29152	sas	REVEL/LOF score too low: 0.24		REVEL/LOF score too low: 0.24	2.41208e-05		1.59829e-05	0.0146292	1.01509	>10				0.010003	1.00986	>10																0.0939038	0.103112	0.0848605
rs201963646	19:1042071:G>A	G	T263094:104:R/Q:missense_variant	T263094:104:R/Q:missense_variant;T433129:104:R/Q:missense_variant;T435683:::upstream_gene_variant	0.433	0	22.3		0	38962	3.42044e-05	29236	sas	3.42114e-05	29230	sas				2.42461e-05		1.60029e-05	0.0172236	1.01784	>10				0.0107968	1.01035	>10																0.0939351	0.103871	0.0841772
rs866355955	19:1042089:G>A	G	T263094:110:R/H:missense_variant	T263094:110:R/H:missense_variant;T433129:110:R/H:missense_variant;T435683:::upstream_gene_variant	0.022	0	0.495		2.49178e-05	40132	7.48503e-05	13360	afr	7.50525e-05	13324	afr	Differential missingness;REVEL/LOF score too low: 0.02		REVEL/LOF score too low: 0.02	4.86035e-05		3.29838e-05	0.0536217	2.02126	>10				0.0663197	2.03838	>10																0.0656637	0.0566169	0.0745481
	19:1042101:G>T	G	T263094:114:G/V:missense_variant	T263094:114:G/V:missense_variant;T433129:114:G/V:missense_variant;T435683:::upstream_gene_variant	0.152	0	11.38		0	40950		NA			NA		Differential missingness;REVEL/LOF score too low: 0.15		REVEL/LOF score too low: 0.15	3.78642e-05		2.28801e-05	1.60245	0.0139698	<0.1				1.45149	0.00849506	<0.1																0.0561354	0.0408654	0.0711313
rs777420995	19:1042104:G>C	G	T263094:115:G/A:missense_variant	T263094:115:G/A:missense_variant;T433129:115:G/A:missense_variant;T435683:::upstream_gene_variant	0.244	0	9.669		0	40367								REVEL/LOF score too low: 0.24	REVEL/LOF score too low: 0.24		4.46596e-05	1.59433e-05				1.00122	0.000318265	<0.1	1.01108	0.00626642	<0.1																0.0566682	0.0413715	0.0716904
rs746400634	19:1042111:T>G	T	T263094:117:S/R:missense_variant	T263094:117:S/R:missense_variant;T433129:117:S/R:missense_variant;T435683:::upstream_gene_variant	0.252	0	8.922		2.44666e-05	40872	9.73482e-06	102724	nfe	1.20433e-05	83034	nfe					4.46592e-05	1.591e-05				0.00105571	1.00047	>10	0.00958278	1.00563	>10																0.0579533	0.0422571	0.0733677
rs946915097	19:1042154:C>G	C	T263094:132:L/V:missense_variant	T263094:132:L/V:missense_variant;T433129:132:L/V:missense_variant;T435683:::upstream_gene_variant	0.355	0	6.363		2.41978e-05	41326	9.62242e-06	103924	nfe	1.19377e-05	83768	nfe		Differential missingness	Differential missingness		4.46861e-05	2.11698e-05				1.00175	0.000380531	<0.1	1.34318	0.00766712	<0.1																0.0657891	0.0441549	0.0870349
	19:1042158:G>C	G	T263094:133:R/T:missense_variant	T263094:133:R/T:missense_variant;T433129:133:R/T:missense_variant;T435683:::upstream_gene_variant	0.218	0	12.68		0	41275		NA			NA		Differential missingness;REVEL/LOF score too low: 0.22		Differential missingness;REVEL/LOF score too low: 0.22	2.40645e-05		1.5969e-05	1.01774	0.00957557	<0.1				1.01264	0.00634102	<0.1																0.0654443	0.0440916	0.0864136
rs1044020461	19:1042173:C>T	C	T263094:138:T/M:missense_variant&splice_region_variant	T263094:138:T/M:missense_variant&splice_region_variant;T433129:138:T/M:missense_variant&splice_region_variant;T435683:::upstream_gene_variant	0.256	0	11.52		7.25374e-05	41358	0.00011753	34034	amr	0.000133333	30000	amr	Differential missingness			7.50169e-05		4.91094e-05	1.14435	2.05812	1.24				1.09673	2.03694	1.89																0.0916784	0.0818573	0.101323
	19:1042323:A>G	A	T263094:142:Q/R:missense_variant	T263094:142:Q/R:missense_variant;T433129:142:Q/R:missense_variant;T435683:::upstream_gene_variant	0.14	0	2.415		0	38133		NA			NA		Differential missingness;Missingness;REVEL/LOF score too low: 0.14		Differential missingness;REVEL/LOF score too low: 0.14	2.50945e-05		1.63656e-05	1.01282	0.0584626	<0.1				1.00801	0.0362771	<0.1																0.137659	0.22147	0.0553519
	19:1042334:C>A	C	T263094:146:Q/K:missense_variant	T263094:146:Q/K:missense_variant;T433129:146:Q/K:missense_variant;T435683:::upstream_gene_variant	0.227	0	10.32		0	39006	9.41301e-06	106236	nfe	1.20837e-05	82756	nfe	Differential missingness;REVEL/LOF score too low: 0.23	Differential missingness;REVEL/LOF score too low: 0.23	Differential missingness;REVEL/LOF score too low: 0.23	2.87564e-05	8.92047e-05	4.91841e-05	1.16387	0.0637427	<0.1	2.00046	4.49145e-05	<0.1	3.02714	0.111296	<0.1																0.127159	0.204833	0.050879
rs151054304	19:1042353:C>T	C	T263094:152:P/L:missense_variant	T263094:152:P/L:missense_variant;T433129:152:P/L:missense_variant;T435683:::upstream_gene_variant	0.133	0	10.99	Benign	2.43629e-05	41046	0.0149734	16162	afr	0.0149448	16126	afr	Differential missingness;POPMAF is too high: 0.000 in ADES, 0.015 in GNOMAD-NONNEURO in afr;REVEL/LOF score too low: 0.13		Differential missingness;POPMAF is too high: 0.000 in ADES, 0.015 in GNOMAD-NONNEURO in afr;REVEL/LOF score too low: 0.13	2.46318e-05		1.61778e-05	0.0221935	1.02934	>10				0.0139281	1.01838	>10																0.0976023	0.157895	0.0383922
	19:1042356:T>C	T	T263094:153:M/T:missense_variant	T263094:153:M/T:missense_variant;T433129:153:M/T:missense_variant;T435683:::upstream_gene_variant	0.114	0	5.914		0	42339		NA			NA		Differential missingness;REVEL/LOF score too low: 0.11		Differential missingness;REVEL/LOF score too low: 0.11	2.42303e-05		1.60111e-05	0.00681856	1.02757	>10				0.00426478	1.01741	>10																0.0962232	0.155111	0.0383922
	19:1042391:C>T	C	T263094:165:R/C:missense_variant	T263094:165:R/C:missense_variant;T433129:165:R/C:missense_variant;T435683:::upstream_gene_variant	0.282	0	15.13		0	42524								Differential missingness	Differential missingness		8.91983e-05	3.49904e-05				2.00027	9.02595e-05	<0.1	2.21051	0.0222315	<0.1																0.0584234	0.0855896	0.031745
	19:1042677:C>A	C	T263094:::intron_variant	T263094:::intron_variant;T433129:::intron_variant;T435683:6:T/N:missense_variant	NA	0	8.986		0	42503		NA			NA		REVEL/LOF score too low: 0.00		REVEL/LOF score too low: 0.00	2.7812e-05		1.76078e-05	1.00215	0.18515	0.13				1.00138	0.12217	0.12																0.0112208	0.0168269	0.00571535
	19:1042680:G>A	G	T263094:::intron_variant	T263094:::intron_variant;T433129:::intron_variant;T435683:7:G/D:missense_variant	NA	0	9.385		0	42467		NA			NA		REVEL/LOF score too low: 0.00		REVEL/LOF score too low: 0.00	2.35238e-05		1.57245e-05	0.00189608	1.00233	>10				0.00127999	1.0021	>10																0.0065507	0.00853998	0.00459713
rs753433950	19:1042682:C>CAG	C	T263094:::intron_variant	T263094:::intron_variant;T433129:::intron_variant;T435683:8:Q/QX:frameshift_variant(HC)	NA	1	10.92		4.6955e-05	42594	3.57098e-05	112014	nfe	2.27237e-05	88014	nfe					4.45954e-05	1.56969e-05				1.00009	7.96979e-06	<0.1	1.00068	0.000940794	<0.1																0.00551638	0.0069585	0.00410014
rs376913279	19:1042688:G>A	G	T263094:::intron_variant	T263094:::intron_variant;T433129:::intron_variant;T435683:10:A/T:missense_variant	NA	0	2.736		0	42634	0.000405351	34538	amr	0.000131251	30476	amr	REVEL/LOF score too low: 0.00		REVEL/LOF score too low: 0.00	2.34894e-05		1.57004e-05	1.00144	0.0013239	<0.1				1.00096	0.000880427	<0.1																0.00341639	0.00360577	0.00323042
rs376913279	19:1042688:G>T	G	T263094:::intron_variant	T263094:::intron_variant;T433129:::intron_variant;T435683:10:A/S:missense_variant	NA	0	2.705		0	42634	6.43583e-05	15538	afr	6.45078e-05	15502	afr	REVEL/LOF score too low: 0.00		REVEL/LOF score too low: 0.00	8.05742e-05		5.18879e-05	2.42232	1.0174	0.29				2.30012	1.01085	0.45																0.00341639	0.00360577	0.00323042
rs750795753	19:1042719:G>A	G	T263094:::intron_variant	T263094:::intron_variant;T433129:::intron_variant;T435683:20:C/Y:missense_variant	NA	0	7.936		0	42764	3.26648e-05	30614	sas	3.26733e-05	30606	sas		REVEL/LOF score too low: 0.00	REVEL/LOF score too low: 0.00		4.45956e-05	1.56818e-05				6.3382e-05	1.00004	>10	0.000405021	1.00025	>10																0.000971635	0.000885628	0.0010561
rs750795753	19:1042719:G>C	G	T263094:::intron_variant	T263094:::intron_variant;T433129:::intron_variant;T435683:20:C/S:missense_variant	NA	0	7.163		0	42768		NA			NA		REVEL/LOF score too low: 0.00	REVEL/LOF score too low: 0.00	REVEL/LOF score too low: 0.00	2.34451e-05	4.46e-05	3.13636e-05	1.00055	0.000323452	<0.1	1.00013	7.34805e-05	<0.1	2.00081	0.000499902	<0.1																0.000971635	0.000885628	0.0010561
	19:1042729:T>A	T	T263094:::intron_variant	T263094:::intron_variant;T433129:::intron_variant;T435683:23:C/*:stop_gained(HC)	NA	1	12.52		0	42766		NA			NA					2.34326e-05		1.5676e-05	0.000196712	1.00014	>10				0.000161384	1.00012	>10																0.00072089	0.000506073	0.000931851
	19:1042742:C>T	C	T263094:::splice_region_variant&intron_variant	T263094:::splice_region_variant&intron_variant;T433129:::splice_region_variant&intron_variant;T435683:28:Q/*:stop_gained(HC)	NA	1	12.89		2.3382e-05	42768	8.85034e-06	112990	nfe	1.12613e-05	88800	nfe				2.34375e-05		1.56785e-05	0.000280244	1.00027	>10				0.000264764	1.00018	>10																0.00109701	0.0010754	0.00111822
rs758313730	19:1042758:T>G	T	T263094:171:L/W:missense_variant	T263094:171:L/W:missense_variant;T433129:171:L/W:missense_variant;T435683:33:L/W:missense_variant	0.248	0	13.16		2.3382e-05	42768	3.5392e-05	113020	nfe	2.25149e-05	88830	nfe	REVEL/LOF score too low: 0.25		REVEL/LOF score too low: 0.25	4.68698e-05		1.56805e-05	1.00042	1.00045	0.69				1.00029	0.000281698	<0.1																0.00125372	0.0010754	0.00142884
	19:1042778:G>A	G	T263094:178:E/K:missense_variant	T263094:178:E/K:missense_variant;T433129:178:E/K:missense_variant;T435683:40:E/K:missense_variant	0.15	0	16.43		0	42755		NA			NA		REVEL/LOF score too low: 0.15		REVEL/LOF score too low: 0.15	2.47623e-05		1.62442e-05	0.000251821	1.05685	>10				0.000195934	1.03635	>10																0.00141044	0.00151822	0.00130459
rs769250340	19:1042781:C>G	C	T263094:179:P/A:missense_variant	T263094:179:P/A:missense_variant;T433129:179:P/A:missense_variant;T435683:41:P/A:missense_variant	0.172	0	0.001		7.01754e-05	42750	4.42494e-05	112996	nfe	2.25104e-05	88848	nfe	QC-excluded: abhet too low;REVEL/LOF score too low: 0.17	REVEL/LOF score too low: 0.17	REVEL/LOF score too low: 0.17	2.34541e-05	4.45979e-05	3.13698e-05	0.000384916	1.00087	>10	1.00002	0.000132493	<0.1	1.00051	1.0012	1.02																0.00191193	0.00240385	0.00142884
rs762458275	19:1042789:C>G	C	T263094:181:H/Q:missense_variant	T263094:181:H/Q:missense_variant;T433129:181:H/Q:missense_variant;T435683:43:H/Q:missense_variant	0.162	0	0.001		0	42740	0.00153615	30596	sas	0.00153655	30588	sas		REVEL/LOF score too low: 0.16	REVEL/LOF score too low: 0.16		4.45916e-05	1.5684e-05				1.00001	1.1837e-06	<0.1	1.00025	0.000545271	<0.1																0.0026955	0.00373229	0.00167733
rs768159527	19:1042791:G>A	G	T263094:182:S/N:missense_variant	T263094:182:S/N:missense_variant;T433129:182:S/N:missense_variant;T435683:44:S/N:missense_variant	0.147	0	1.68		7.02971e-05	42676	6.21659e-05	112602	nfe	6.77553e-05	88554	nfe		REVEL/LOF score too low: 0.15	REVEL/LOF score too low: 0.15		0.000178368	6.28524e-05				3.00005	1.00002	0.77	3.0028	1.00782	0.34																0.00683278	0.0105643	0.00316829
	19:1042794:T>C	T	T263094:183:L/S:missense_variant	T263094:183:L/S:missense_variant;T433129:183:L/S:missense_variant;T435683:45:L/S:missense_variant	0.264	0	14.17		0	42579											4.45916e-05	1.56964e-05				1.00001	2.89118e-06	<0.1	1.00037	0.00121821	<0.1																0.00789845	0.0123355	0.00354103
rs3764645	19:1042809:A>G	A	T263094:188:E/G:missense_variant	T263094:188:E/G:missense_variant;T433129:188:E/G:missense_variant;T435683:50:E/G:missense_variant	0.154	0	13.13		0.472971	42436	0.710339	33408	amr	0.724495	29386	amr	VBD-tech: 29.62;Differential missingness;Missingness;POPMAF is too high: 0.458 in ADES, 0.724 in GNOMAD-NONNEURO in amr;MAF is too high: 0.458 in ADES, 0.473 in GNOMAD;REVEL/LOF score too low: 0.15	Differential missingness;POPMAF is too high: 0.471 in ADES, 0.724 in GNOMAD-NONNEURO in amr;MAF is too high: 0.471 in ADES, 0.473 in GNOMAD;REVEL/LOF score too low: 0.15	Differential missingness;POPMAF is too high: 0.465 in ADES, 0.724 in GNOMAD-NONNEURO in amr;MAF is too high: 0.465 in ADES, 0.473 in GNOMAD;REVEL/LOF score too low: 0.15	0.457873	0.471274	0.464988	8197.56	11349	0.91	7565.79	3003	0.85	15513	14157.9	0.87	3.44958e-08	1.97122e-10	8.07667e-17	9.31374e-06	0.0121789	1.0109e-08	0.90 (0.85-0.94)	0.93 (0.87-0.99)	0.91 (0.88-0.94)							0.0133208	0.0213183	0.00546686
rs138777686	19:1042814:C>G	C	T263094:190:L/V:missense_variant	T263094:190:L/V:missense_variant;T433129:190:L/V:missense_variant;T435683:52:L/V:missense_variant	0.187	0	9.708		7.11879e-05	42142	5.41634e-05	110776	nfe	6.90306e-05	86918	nfe	Differential missingness;REVEL/LOF score too low: 0.19	Differential missingness;REVEL/LOF score too low: 0.19	Differential missingness;REVEL/LOF score too low: 0.19	4.71266e-05	4.45974e-05	3.15205e-05	1.00255	1.00928	0.69	0.000123467	1.00002	>10	0.0024488	2.00887	>10																0.019276	0.0319459	0.00683357
	19:1042815:T>C	T	T263094:190:L/P:missense_variant	T263094:190:L/P:missense_variant;T433129:190:L/P:missense_variant;T435683:52:L/P:missense_variant	0.487	0	22.3		0	40878		NA			NA		Differential missingness		Differential missingness	2.37142e-05		1.56723e-05	0.00239538	1.00996	>10				0.000803853	0.999248	>10																0.0207178	0.0342232	0.00745481
	19:1042824:AG>A	AG	T263094:193:E/X:frameshift_variant&splice_region_variant(HC)	T263094:193:E/X:frameshift_variant&splice_region_variant(HC);T433129:193:E/X:frameshift_variant&splice_region_variant(HC);T435683:55:E/X:frameshift_variant&splice_region_variant(HC)	NA	1	35		2.45471e-05	40738	9.29817e-06	107548	nfe	1.19127e-05	83944	nfe	Differential missingness		Differential missingness	4.76235e-05		3.16733e-05	0.00718947	2.02586	>10				0.0046502	2.01642	>10																0.0357938	0.0577556	0.0142263
	19:1043046:G>C	G	T263094:196:A/P:missense_variant	T263094:196:A/P:missense_variant;T433129:196:A/P:missense_variant;T435683:58:A/P:missense_variant	0.205	0	7.882		2.37507e-05	42104	9.05518e-06	110434	nfe	1.15271e-05	86752	nfe	Differential missingness;REVEL/LOF score too low: 0.20		Differential missingness;REVEL/LOF score too low: 0.20	2.4431e-05		1.61001e-05	1.01058	0.0323772	<0.1				1.00685	0.0205027	<0.1																0.110986	0.167384	0.0556004
rs142809982	19:1043047:C>T	C	T263094:196:A/V:missense_variant	T263094:196:A/V:missense_variant;T433129:196:A/V:missense_variant;T435683:58:A/V:missense_variant	0.114	0	5.668		0	42010	0.00012655	15804	afr	0.000126855	15766	afr		Differential missingness;REVEL/LOF score too low: 0.11	Differential missingness;REVEL/LOF score too low: 0.11		4.46113e-05	1.61084e-05				0.000266681	1.00019	>10	0.00684403	1.02103	>10																0.11061	0.167067	0.0551656
rs771494956	19:1043052:C>A	C	T263094:198:R/S:missense_variant	T263094:198:R/S:missense_variant;T433129:198:R/S:missense_variant;T435683:60:R/S:missense_variant	0.204	0	15.77		0	42104		NA			NA		QC-excluded: high_oxo_sensitivity,no_signal_without_oxo,abhet too high,fdhet too low;Differential missingness;REVEL/LOF score too low: 0.20	Differential missingness;REVEL/LOF score too low: 0.20	Differential missingness;REVEL/LOF score too low: 0.20	2.30858e-05	8.92298e-05	4.78025e-05	0.00920659	0.976327	>10	0.000719017	2.00035	>10	0.0186518	3.03163	>10																0.103808	0.157452	0.0511275
rs771494956	19:1043052:C>T	C	T263094:198:R/C:missense_variant	T263094:198:R/C:missense_variant;T433129:198:R/C:missense_variant;T435683:60:R/C:missense_variant	0.27	0	20.3		0	42350	0.000907229	34170	amr	0.00096173	30154	amr	Differential missingness		Differential missingness	2.58327e-05		1.74814e-05	0.0104994	1.0923	>10				0.0550733	1.06041	>10																0.103808	0.157452	0.0511275
rs541040666	19:1043053:G>A	G	T263094:198:R/H:missense_variant	T263094:198:R/H:missense_variant;T433129:198:R/H:missense_variant;T435683:60:R/H:missense_variant	0.218	0	12.83		4.71654e-05	42404	6.29168e-05	15894	afr	6.30676e-05	15856	afr	Differential missingness;REVEL/LOF score too low: 0.22		Differential missingness;REVEL/LOF score too low: 0.22	2.45662e-05		1.6155e-05	1.01019	0.0385433	<0.1				1.00659	0.0242623	<0.1																0.103589	0.157325	0.0508169
	19:1043064:G>C	G	T263094:202:E/Q:missense_variant	T263094:202:E/Q:missense_variant;T433129:202:E/Q:missense_variant;T435683:64:E/Q:missense_variant	0.293	0	17		0	42700		NA			NA		Differential missingness		Differential missingness	2.40838e-05		1.59541e-05	0.00630067	1.02183	>10				0.00417401	1.01386	>10																0.0907068	0.137336	0.0449152
	19:1043076:C>G	C	T263094:206:L/V:missense_variant	T263094:206:L/V:missense_variant;T433129:206:L/V:missense_variant;T435683:68:L/V:missense_variant	0.095	0	6.165		2.34148e-05	42708	8.92045e-06	112102	nfe	1.13461e-05	88136	nfe	Differential missingness;REVEL/LOF score too low: 0.10		Differential missingness;REVEL/LOF score too low: 0.10	2.37026e-05		1.57939e-05	0.00328061	1.00858	>10				0.00229802	1.00551	>10																0.047422	0.0669281	0.0282661
rs897674480	19:1043089:C>T	C	T263094:210:P/L:missense_variant	T263094:210:P/L:missense_variant;T433129:210:P/L:missense_variant;T435683:72:P/L:missense_variant	0.071	0	10.47		0	42734		NA			NA		REVEL/LOF score too low: 0.07		REVEL/LOF score too low: 0.07	2.36192e-05		1.57587e-05	0.00268514	1.00562	>10				0.00194802	1.00362	>10																0.0317192	0.0427632	0.0208735
rs755949937	19:1043092:G>A	G	T263094:211:R/Q:missense_variant	T263094:211:R/Q:missense_variant;T433129:211:R/Q:missense_variant;T435683:73:R/Q:missense_variant	0.073	0	0.937		2.33995e-05	42736	0.000125031	15996	afr	0.000125329	15958	afr	REVEL/LOF score too low: 0.07	REVEL/LOF score too low: 0.07	REVEL/LOF score too low: 0.07	2.36282e-05	4.46189e-05	3.15251e-05	1.00308	0.00560245	<0.1	0.000544737	1.00008	>10	1.00441	1.00721	1.02																0.0307475	0.0412449	0.0204386
	19:1043095:G>T	G	T263094:212:G/V:missense_variant	T263094:212:G/V:missense_variant;T433129:212:G/V:missense_variant;T435683:74:G/V:missense_variant	0.11	0	11.74		0	42712		NA			NA		REVEL/LOF score too low: 0.11		REVEL/LOF score too low: 0.11	2.38172e-05		1.58426e-05	0.0112857	1.00547	>10				0.00741096	1.00351	>10																0.0305908	0.0412449	0.020128
rs72973581	19:1043103:G>A	G	T263094:215:G/S:missense_variant	T263094:215:G/S:missense_variant;T433129:215:G/S:missense_variant;T435683:77:G/S:missense_variant	0.164	0	0.1		0.0609311	42704	0.0623026	112082	nfe	0.0618357	88056	nfe	POPMAF is too high: 0.056 in ADES, 0.062 in GNOMAD-NONNEURO in nfe;MAF is too high: 0.056 in ADES, 0.061 in GNOMAD;REVEL/LOF score too low: 0.16	Differential missingness;POPMAF is too high: 0.058 in ADES, 0.062 in GNOMAD-NONNEURO in nfe;MAF is too high: 0.058 in ADES, 0.061 in GNOMAD;REVEL/LOF score too low: 0.16	Differential missingness;POPMAF is too high: 0.057 in ADES, 0.062 in GNOMAD-NONNEURO in nfe;MAF is too high: 0.057 in ADES, 0.061 in GNOMAD;REVEL/LOF score too low: 0.16	0.0555455	0.058217	0.0566015	1039.37	1331.87	0.87	941.126	364.448	0.89	1934.77	1676.98	0.88	7.70061e-09	1.17982e-08	1.19377e-15	0.00622383	0.244991	0.00442647	0.89 (0.81-0.97)	0.95 (0.84-1.09)	0.90 (0.84-0.97)							0.032252	0.0442814	0.0204386
rs150820818	19:1043152:G>A	G	T263094:231:S/N:missense_variant	T263094:231:S/N:missense_variant;T433129:231:S/N:missense_variant;T435683:93:S/N:missense_variant	0.141	0	12.65		4.67946e-05	42740	0.000124301	16090	afr	0.000124595	16052	afr	Differential missingness;REVEL/LOF score too low: 0.14		Differential missingness;REVEL/LOF score too low: 0.14	4.76139e-05		3.18406e-05	1.00798	1.02466	0.7				1.00822	1.02353	1.03																0.0489892	0.0748355	0.0236069
	19:1043154:A>T	A	T263094:232:S/C:missense_variant	T263094:232:S/C:missense_variant;T433129:232:S/C:missense_variant;T435683:94:S/C:missense_variant	0.344	0	15.66		4.68011e-05	42734	2.66985e-05	112366	nfe	2.26465e-05	88314	nfe	QC-excluded: VQSR;Differential missingness	Differential missingness	Differential missingness	4.76448e-05	4.46283e-05	4.75325e-05	0.00757326	2.02638	>10	1.00076	7.27742e-05	<0.1	1.00788	2.02517	2.05																0.0535966	0.0828062	0.0249115
	19:1043170:C>G	C	T263094:237:S/C:missense_variant	T263094:237:S/C:missense_variant;T433129:237:S/C:missense_variant;T435683:99:S/C:missense_variant	0.603	0	24.2		0	42671		NA			NA		Differential missingness		Differential missingness	2.37809e-05		1.58264e-05	1.00337	0.0118338	<0.1				1.00235	0.00753209	<0.1																0.0583608	0.0919787	0.0253463
rs145274467	19:1043183:C>G	C	T263094:241:Y/*:stop_gained(HC)	T263094:241:Y/*:stop_gained(HC);T433129:241:Y/*:stop_gained(HC);T435683:103:Y/*:stop_gained(HC)	NA	1	33		2.34775e-05	42594	1.78196e-05	112236	nfe	2.26578e-05	88270	nfe		Differential missingness	Differential missingness		4.46034e-05	1.58775e-05				1.00025	2.8008e-05	<0.1	1.00298	0.0101661	<0.1																0.057107	0.0902075	0.0246009
rs377552810	19:1043193:G>T	G	T263094:245:D/Y:missense_variant	T263094:245:D/Y:missense_variant;T433129:245:D/Y:missense_variant;T435683:107:D/Y:missense_variant	0.283	0	15.38		9.38879e-05	42604	6.23297e-05	112306	nfe	6.79133e-05	88348	nfe	QC-excluded: high_oxo_sensitivity,no_signal_without_oxo,abhet too high,fdhet too low;Differential missingness	Differential missingness	Differential missingness	2.34562e-05	4.46312e-05	3.21533e-05	0.9864	0.014944	<0.1	0.000602478	1.0003	>10	1.02236	1.02935	1.03																0.0608055	0.097166	0.0250978
	19:1043223:G>C	G	T263094:255:E/Q:missense_variant	T263094:255:E/Q:missense_variant;T433129:255:E/Q:missense_variant;T435683:117:E/Q:missense_variant	0.083	0	6.331		2.35494e-05	42464	8.92937e-06	111990	nfe	1.13507e-05	88100	nfe	Differential missingness;REVEL/LOF score too low: 0.08	Differential missingness;REVEL/LOF score too low: 0.08	Differential missingness;REVEL/LOF score too low: 0.08	2.40751e-05	0.000133815	6.3796e-05	1.0054	0.0223619	<0.1	3.00084	8.79217e-05	<0.1	4.01424	0.0565847	<0.1																0.0805203	0.129934	0.0319935
rs777140077	19:1043233:T>G	T	T263094:258:L/R:missense_variant	T263094:258:L/R:missense_variant;T433129:258:L/R:missense_variant;T435683:120:L/R:missense_variant	0.333	0	15.57		0	42436		NA			NA		Differential missingness		Differential missingness	2.41111e-05		1.59654e-05	1.00529	0.0240084	<0.1				1.00352	0.0152333	<0.1																0.0787651	0.1281	0.0303162
rs200441027	19:1043238:G>T	G	T263094:260:D/Y:missense_variant	T263094:260:D/Y:missense_variant;T433129:260:D/Y:missense_variant;T435683:122:D/Y:missense_variant	0.327	0	22.8		0.000518428	42436	0.000428587	111996	nfe	0.000488037	88108	nfe	VBD-tech-low: 19.39;Differential missingness	Differential missingness	Differential missingness	0.000483062	0.000847602	0.000624751	9.95902	10.6629	0.74	15.007	4.00136	0.62	25.0239	14.8415	0.6	0.16645	0.0644662	0.00479269	0.814494	0.79256	0.796783	0.89 (0.33-2.40)	1.57 (0.53-4.60)	1.10 (0.55-2.18)							0.0772293	0.125569	0.0297571
rs553895954	19:1043247:CTGAG>C	CTGAG	T263094:263-?::splice_donor_variant&coding_sequence_variant(HC)	T263094:263-?::splice_donor_variant&coding_sequence_variant(HC);T433129:263-?::splice_donor_variant&coding_sequence_variant(HC);T435683:125-?::splice_donor_variant&coding_sequence_variant(HC)	NA	1	32		0	42430	0.000788126	30452	sas	0.000788333	30444	sas	Differential missingness		Differential missingness	2.39863e-05		1.59108e-05	1.00497	0.0190062	<0.1				1.00327	0.0119979	<0.1																0.0662279	0.107351	0.0258433
	19:1043255:G>A	G	T263094:::splice_region_variant&intron_variant(HC)	T263094:::splice_region_variant&intron_variant(HC);T433129:::splice_region_variant&intron_variant(HC);T435683:::splice_region_variant&intron_variant(HC)	NA	0	24.3		0	42455		NA			NA		Differential missingness;REVEL/LOF score too low: 0.00		Differential missingness;REVEL/LOF score too low: 0.00	2.4038e-05		1.59338e-05	0.00546202	1.02072	>10				0.0036133	1.01312	>10																0.069989	0.112032	0.028701
	19:1043255:G>C	G	T263094:::splice_region_variant&intron_variant(HC)	T263094:::splice_region_variant&intron_variant(HC);T433129:::splice_region_variant&intron_variant(HC);T435683:::splice_region_variant&intron_variant(HC)	NA	0	24.5		0	42455		NA			NA		Differential missingness;REVEL/LOF score too low: 0.00		Differential missingness;REVEL/LOF score too low: 0.00	2.4038e-05		1.59338e-05	0.00546202	1.02072	>10				0.0036133	1.01312	>10																0.069989	0.112032	0.028701
rs987571336	19:1043342:G>A	G	T263094:267:C/Y:missense_variant	T263094:267:C/Y:missense_variant;T433129:267:C/Y:missense_variant;T435683:129:C/Y:missense_variant	0.567	0	23.9		4.67771e-05	42756	5.44662e-05	18360	eas	7.47272e-05	13382	eas				9.38505e-05		6.27577e-05	0.00439725	4.00208	>10				0.00305542	4.00151	>10																0.00347908	0.00215081	0.0047835
rs747067104	19:1043349:G>T	G	T263094:269:E/D:missense_variant	T263094:269:E/D:missense_variant;T433129:269:E/D:missense_variant;T435683:131:E/D:missense_variant	0.118	0	12.26		4.67705e-05	42762	2.66397e-05	112614	nfe	3.39113e-05	88466	nfe	REVEL/LOF score too low: 0.12	REVEL/LOF score too low: 0.12	REVEL/LOF score too low: 0.12	4.69215e-05	0.0001338	7.84438e-05	2.00194	0.00114226	<0.1	2.0005	1.00009	1.16	4.00359	1.0019	0.25			0.103092			0.293061			0.29 (0.05-1.86)							0.00285222	0.001708	0.0039759
rs769748741	19:1043375:C>T	C	T263094:278:P/L:missense_variant	T263094:278:P/L:missense_variant;T433129:278:P/L:missense_variant;T435683:140:P/L:missense_variant	0.281	0	21.6		0	42764	3.26669e-05	30612	sas	3.26755e-05	30604	sas					4.45951e-05	1.5679e-05				1.00002	6.54948e-05	<0.1	1.0003	0.000182452	<0.1																0.0015985	0.00113866	0.00205007
rs375028339	19:1043384:G>A	G	T263094:281:R/H:missense_variant	T263094:281:R/H:missense_variant;T433129:281:R/H:missense_variant;T435683:143:R/H:missense_variant	0.228	0	22.7		0	42766	1.77007e-05	112990	nfe	1.12587e-05	88820	nfe	REVEL/LOF score too low: 0.23		REVEL/LOF score too low: 0.23	2.34479e-05		1.56836e-05	1.00075	0.00024557	<0.1				1.00052	0.000251802	<0.1																0.00128507	0.00120192	0.00136671
	19:1043393:G>A	G	T263094:284:W/*:stop_gained(HC)	T263094:284:W/*:stop_gained(HC);T433129:284:W/*:stop_gained(HC);T435683:146:W/*:stop_gained(HC)	NA	1	42		0	42768	8.84064e-06	113114	nfe								4.45941e-05	1.56768e-05				2.22308e-05	1.00004	>10	0.000191937	1.00015	>10																0.00100298	0.0010754	0.000931851
rs760528352	19:1043397:AC>A	AC	T263094:286:R/X:frameshift_variant(HC)	T263094:286:R/X:frameshift_variant(HC);T433129:286:R/X:frameshift_variant(HC);T435683:148:R/X:frameshift_variant(HC)	NA	1	26.4		7.01459e-05	42768	6.18648e-05	113150	nfe	6.744e-05	88968	nfe				7.0287e-05		4.70279e-05	1.00038	2.00017	1.37				1.00046	2.00038	2.04																0.00115969	0.00120192	0.00111822
rs370131491	19:1043399:G>A	G	T263094:286:R/H:missense_variant	T263094:286:R/H:missense_variant;T433129:286:R/H:missense_variant;T435683:148:R/H:missense_variant	0.474	0	23.9		4.67705e-05	42762	6.53339e-05	30612	sas	6.53509e-05	30604	sas	QC-excluded: VQSR			4.68832e-05		3.13619e-05	1.00069	1.00076	0.69				1.0006	1.0006	1.02																0.00115969	0.00126518	0.0010561
rs768438223	19:1043419:G>A	G	T263094:293:G/R:missense_variant	T263094:293:G/R:missense_variant;T433129:293:G/R:missense_variant;T435683:155:G/R:missense_variant	0.83	0	24.9		0	42768	8.82426e-06	113324	nfe		NA					2.34359e-05		1.56779e-05	0.000196048	1.00028	>10				0.000181481	1.00023	>10																0.00100298	0.00101215	0.000993974
	19:1043434:G>T	G	T263094:298:A/S:missense_variant	T263094:298:A/S:missense_variant;T433129:298:A/S:missense_variant;T435683:160:A/S:missense_variant	0.122	0	14.11		0	42768		NA			NA		REVEL/LOF score too low: 0.12		REVEL/LOF score too low: 0.12	2.34353e-05		1.56777e-05	0.000211245	1.00024	>10				0.000199358	1.0002	>10																0.00128507	0.00151822	0.0010561
	19:1043435:C>T	C	T263094:298:A/V:missense_variant	T263094:298:A/V:missense_variant;T433129:298:A/V:missense_variant;T435683:160:A/V:missense_variant	0.443	0	22.6		2.3382e-05	42768	8.82987e-06	113252	nfe	1.12181e-05	89142	nfe				2.34348e-05		1.56779e-05	0.000251197	1.00018	>10				0.000236363	1.00017	>10																0.00156715	0.00183451	0.00130459
	19:1043437:C>G	C	T263094:299:P/A:missense_variant	T263094:299:P/A:missense_variant;T433129:299:P/A:missense_variant;T435683:161:P/A:missense_variant	0.611	0	23.3		0	42768		NA			NA					2.34341e-05		1.56764e-05	0.000216709	1.00018	>10				0.000169931	1.00014	>10																0.00156715	0.00183451	0.00130459
	19:1043471:A>C	A	T263094:310:Q/P:missense_variant&splice_region_variant	T263094:310:Q/P:missense_variant&splice_region_variant;T433129:310:Q/P:missense_variant&splice_region_variant;T435683:172:Q/P:missense_variant&splice_region_variant	0.739	0	31		0	42768	8.88289e-06	112576	nfe		NA					4.69077e-05		3.13738e-05	0.00161872	2.00087	>10				0.00135932	2.00061	>10																0.00520295	0.00411184	0.00627446
	19:1043733:A>G	A	T263094:314:T/A:missense_variant	T263094:314:T/A:missense_variant;T433129:314:T/A:missense_variant;T435683:176:T/A:missense_variant	0.606	0	24.2		0	42730		NA			NA		Differential missingness			2.35236e-05		1.57231e-05	0.00249234	1.00173	>10				0.00190023	1.00139	>10																0.0177088	0.0160678	0.0193204
rs148427350	19:1043739:G>A	G	T263094:316:E/K:missense_variant	T263094:316:E/K:missense_variant;T433129:316:E/K:missense_variant;T435683:178:E/K:missense_variant	0.302	0	18.68		0	42740	0.00375735	18364	eas	0.00276408	13386	eas	Differential missingness			4.69627e-05		3.13238e-05	2.00122	0.00361655	<0.1				1.99489	0.00387633	<0.1																0.0146372	0.0126518	0.0165869
rs756204320	19:1043745:C>A	C	T263094:318:L/I:missense_variant	T263094:318:L/I:missense_variant;T433129:318:L/I:missense_variant;T435683:180:L/I:missense_variant	0.368	0	19.6		0	42738	2.89235e-05	34574	amr	3.27804e-05	30506	amr	Differential missingness			2.35215e-05		1.57199e-05	1.00284	0.00129496	<0.1				1.00209	0.000996871	<0.1																0.0130074	0.0110703	0.0149096
rs3752232	19:1043748:A>G	G	T263094:319:T/A:missense_variant	T263094:319:T/A:missense_variant;T433129:319:T/A:missense_variant;T435683:181:T/A:missense_variant	0.133	0	9.947		0.0416004	42740	0.251947	16178	afr	0.251983	16140	afr	Differential missingness;POPMAF is too high: 0.035 in ADES, 0.252 in GNOMAD-NONNEURO in afr;MAF is too high: 0.035 in ADES, 0.042 in GNOMAD;REVEL/LOF score too low: 0.13	POPMAF is too high: 0.037 in ADES, 0.252 in GNOMAD-NONNEURO in afr;MAF is too high: 0.037 in ADES, 0.042 in GNOMAD;REVEL/LOF score too low: 0.13	POPMAF is too high: 0.036 in ADES, 0.252 in GNOMAD-NONNEURO in afr;MAF is too high: 0.036 in ADES, 0.042 in GNOMAD;REVEL/LOF score too low: 0.13	0.0346527	0.0367572	0.0355431	653.977	825.348	0.86	579.395	244.922	0.98	1218.68	1049.32	0.87	3.69799e-08	4.30893e-06	7.54816e-14	0.00580944	0.565334	0.0438313	0.85 (0.75-0.96)	1.01 (0.86-1.20)	0.91 (0.84-1.00)							0.0125059	0.0110071	0.0139778
	19:1043760:G>T	G	T263094:323:D/Y:missense_variant	T263094:323:D/Y:missense_variant;T433129:323:D/Y:missense_variant;T435683:185:D/Y:missense_variant	0.45	0	23.5		0	42748	8.83533e-06	113182	nfe	1.1207e-05	89230	nfe				2.34877e-05		1.57824e-05	0.00161102	1.00108	>10				0.00618613	1.00089	>10																0.0094656	0.00809717	0.0108095
rs771798639	19:1043767:G>A	G	T263094:325:R/Q:missense_variant	T263094:325:R/Q:missense_variant;T433129:325:R/Q:missense_variant;T435683:187:R/Q:missense_variant	0.147	0	0.014		4.67814e-05	42752	0.000522978	30594	sas	0.000523115	30586	sas	REVEL/LOF score too low: 0.15		REVEL/LOF score too low: 0.15	0.000117752		7.8688e-05	4.02122	1.00561	0.17				4.01651	1.00457	0.25	0.0497423		0.103092	0.128876		0.220446	0.18 (0.03-1.15)		0.25 (0.04-1.57)							0.00874471	0.00759109	0.00987762
	19:1043783:G>GC	G	T263094:330-331:-/X:frameshift_variant(HC)	T263094:330-331:-/X:frameshift_variant(HC);T433129:330-331:-/X:frameshift_variant(HC);T435683:192-193:-/X:frameshift_variant(HC)	NA	1	24.7		0	42752		NA			NA					2.3482e-05		1.5702e-05	0.00146539	1.00098	>10				0.00115784	1.00079	>10																0.00849397	0.00752783	0.00944275
rs746671968	19:1043788:G>A	G	T263094:332:G/E:missense_variant	T263094:332:G/E:missense_variant;T433129:332:G/E:missense_variant;T435683:194:G/E:missense_variant	0.716	0	23.7		2.33896e-05	42754	2.64971e-05	113220	nfe	3.36097e-05	89260	nfe				2.48064e-05		1.6274e-05	0.00156145	1.05742	>10				0.00155137	1.03689	>10																0.00949694	0.00853998	0.0104367
rs146086314	19:1043793:C>T	C	T263094:334:R/W:missense_variant	T263094:334:R/W:missense_variant;T433129:334:R/W:missense_variant;T435683:196:R/W:missense_variant	0.299	0	22.7		0.000210497	42756	0.000308223	16222	afr	0.000308947	16184	afr				0.000375897	0.000669954	0.000487121	4.0248	12.0223	2.05	11.0182	4.00617	0.84	14.0475	17.0357	1.24	0.850693	0.1934	0.421429	0.17322	0.653561	0.29134	2.21 (0.78-6.27)	0.78 (0.23-2.63)	1.50 (0.71-3.16)	outlier	0.999337			0.421429	0.994943	0.0101238	0.00929909	0.0109337
rs147846250	19:1043794:G>A	G	T263094:334:R/Q:missense_variant	T263094:334:R/Q:missense_variant;T433129:334:R/Q:missense_variant;T435683:196:R/Q:missense_variant	0.16	0	0.739		0.000163727	42754	0.000815927	18384	eas	0.00104431	13406	eas	VBD-tech: 27.38;VBD-tech-low: 27.38;REVEL/LOF score too low: 0.16	REVEL/LOF score too low: 0.16	REVEL/LOF score too low: 0.16	0.000329742	8.97725e-05	0.000251864	2.06113	12.0156	4.01	1.00971	1.00353	2.3	3.05528	13.0162	4.34	0.975257		0.987057	0.0901056		0.0588013	3.76 (1.24-11.43)		3.75 (1.33-10.60)							0.0101551	0.00936235	0.0109337
	19:1043810:G>A	G	T263094:339:M/I:missense_variant	T263094:339:M/I:missense_variant;T433129:339:M/I:missense_variant;T435683:201:M/I:missense_variant	0.227	0	17.19		0	42753								REVEL/LOF score too low: 0.23	REVEL/LOF score too low: 0.23		4.46056e-05	1.5702e-05				0.000167534	1.00016	>10	0.00103653	1.00091	>10																0.0125059	0.0116397	0.0133565
	19:1043830:C>T	C	T263094:346:A/V:missense_variant	T263094:346:A/V:missense_variant;T433129:346:A/V:missense_variant;T435683:208:A/V:missense_variant	0.201	0	14.21		0	42757		NA			NA		QC-excluded: abhet too high;REVEL/LOF score too low: 0.20		REVEL/LOF score too low: 0.20	4.70153e-05		3.82478e-05	1.99622	0.0108615	<0.1				2.43156	0.00903433	<0.1																0.0157342	0.0154985	0.0159657
	19:1043841:G>A	G	T263094:::splice_donor_variant(HC)	T263094:::splice_donor_variant(HC);T433129:::splice_donor_variant(HC);T435683:::splice_donor_variant(HC)	NA	1	34		2.33863e-05	42760	8.86179e-06	112844	nfe	1.12213e-05	89116	nfe	Differential missingness			2.36169e-05	8.92752e-05	4.72863e-05	0.00576873	1.00243	>10	2.00124	0.000849242	<0.1	2.01149	1.00585	0.51																0.0219088	0.0205592	0.0232341
rs761115996	19:1044574:A>C	A	T263094:::splice_acceptor_variant(LC)	T263094:::splice_acceptor_variant(LC);T433129:::splice_acceptor_variant(LC);T435683:::splice_acceptor_variant(LC)	NA	0	27.2		0	42598	8.94678e-06	111772	nfe	1.13654e-05	87986	nfe	Differential missingness;REVEL/LOF score too low: 0.00		Differential missingness;REVEL/LOF score too low: 0.00	2.38439e-05		1.58508e-05	0.00344085	1.01445	>10				0.00218293	1.00925	>10																0.0605234	0.101088	0.0206871
rs771187987	19:1044576:C>T	C	T263094:350:R/W:missense_variant&splice_region_variant	T263094:350:R/W:missense_variant&splice_region_variant;T433129:350:R/W:missense_variant&splice_region_variant;T435683:212:R/W:missense_variant&splice_region_variant	0.272	0	20.6	Uncertain_significance	2.35283e-05	42502	5.37442e-05	111640	nfe	6.82874e-05	87864	nfe	Differential missingness		Differential missingness	3.4292e-05		2.05551e-05	0.0214665	1.44246	>10				0.0123356	1.29929	>10																0.0608055	0.101594	0.0207492
rs143296441	19:1044589:T>C	T	T263094:354:M/T:missense_variant	T263094:354:M/T:missense_variant;T433129:354:M/T:missense_variant;T435683:216:M/T:missense_variant	0.175	0	3.744	Benign	0	42728	0.0170516	18356	eas	0.0170225	13394	eas	Differential missingness;POPMAF is too high: 0.000 in ADES, 0.017 in GNOMAD-NONNEURO in eas;REVEL/LOF score too low: 0.17		Differential missingness;POPMAF is too high: 0.000 in ADES, 0.017 in GNOMAD-NONNEURO in eas;REVEL/LOF score too low: 0.17	2.36735e-05		1.578e-05	0.00177557	1.00885	>10				0.00120101	1.00572	>10																0.0359191	0.0597166	0.0125489
	19:1044590:G>C	G	T263094:354:M/I:missense_variant	T263094:354:M/I:missense_variant;T433129:354:M/I:missense_variant;T435683:216:M/I:missense_variant	0.163	0	6.29		0	42716	8.90155e-06	112340	nfe	1.13099e-05	88418	nfe	Differential missingness;REVEL/LOF score too low: 0.16		Differential missingness;REVEL/LOF score too low: 0.16	2.37383e-05		1.58048e-05	1.00254	0.0108499	<0.1				1.00159	0.00691404	<0.1																0.036452	0.0607287	0.012611
	19:1044590:G>T	G	T263094:354:M/I:missense_variant	T263094:354:M/I:missense_variant;T433129:354:M/I:missense_variant;T435683:216:M/I:missense_variant	0.166	0	6.72		0	42752		NA			NA		Differential missingness;REVEL/LOF score too low: 0.17		Differential missingness;REVEL/LOF score too low: 0.17	2.37383e-05		1.58066e-05	0.00253658	1.01085	>10				0.00170483	1.00691	>10																0.036452	0.0607287	0.012611
rs146982710	19:1044619:C>G	C	T263094:364:P/R:missense_variant	T263094:364:P/R:missense_variant;T433129:364:P/R:missense_variant;T435683:226:P/R:missense_variant	0.185	0	15.37		0.000397605	42756	0.00084934	30612	sas	0.000849562	30604	sas	REVEL/LOF score too low: 0.18	REVEL/LOF score too low: 0.18	REVEL/LOF score too low: 0.18	0.000328661	8.92165e-05	0.000235327	2.01006	12.0205	4.11	0.000521494	2.00025	>10	2.00817	13.0081	6.6	0.975257		0.996463	0.181669		0.0948254	2.83 (0.93-8.62)		3.66 (1.25-10.68)							0.00799248	0.0129049	0.00316829
	19:1044634:A>G	A	T263094:369:H/R:missense_variant	T263094:369:H/R:missense_variant;T433129:369:H/R:missense_variant;T435683:231:H/R:missense_variant	0.21	0	0.001		0	42762	8.86588e-06	112792	nfe	1.1278e-05	88668	nfe	REVEL/LOF score too low: 0.21		REVEL/LOF score too low: 0.21	2.34855e-05		1.56988e-05	0.00111611	1.00148	>10				0.000779733	1.00096	>10																0.00354176	0.00506073	0.00205007
	19:1044648:C>G	C	T263094:374:R/G:missense_variant	T263094:374:R/G:missense_variant;T433129:374:R/G:missense_variant;T435683:236:R/G:missense_variant	0.139	0	11.16		0	42761		NA			NA		REVEL/LOF score too low: 0.14		REVEL/LOF score too low: 0.14	2.34765e-05		1.57179e-05	0.000618315	1.00159	>10				0.000926526	1.00203	>10																0.00197461	0.00253036	0.00142884
rs751607002	19:1044649:G>A	G	T263094:374:R/Q:missense_variant	T263094:374:R/Q:missense_variant;T433129:374:R/Q:missense_variant;T435683:236:R/Q:missense_variant	0.11	0	2.733		0	42754	1.77415e-05	112730	nfe	2.25723e-05	88604	nfe		REVEL/LOF score too low: 0.11	REVEL/LOF score too low: 0.11		4.45972e-05	1.57696e-05				1.0001	3.47929e-05	<0.1	1.00098	0.00528151	<0.1																0.00209998	0.0027834	0.00142884
rs750266608	19:1044660:G>C	G	T263094:378:D/H:missense_variant	T263094:378:D/H:missense_variant;T433129:378:D/H:missense_variant;T435683:240:D/H:missense_variant	0.288	0	17.57		0	42738		NA			NA					2.34451e-05		1.56814e-05	0.000408723	1.00046	>10				0.000313966	1.00032	>10																0.0015985	0.00196103	0.00124247
	19:1044661:AC>A	AC	T263094:378:D/X:frameshift_variant(HC)	T263094:378:D/X:frameshift_variant(HC);T433129:378:D/X:frameshift_variant(HC);T435683:240:D/X:frameshift_variant(HC)	NA	1	23.7		0	42699											4.45972e-05	1.56795e-05				1.00007	6.8036e-05	<0.1	1.00019	0.000319934	<0.1																0.00166118	0.00208755	0.00124247
	19:1044670:G>T	G	T263094:381:S/I:missense_variant	T263094:381:S/I:missense_variant;T433129:381:S/I:missense_variant;T435683:243:S/I:missense_variant	0.111	0	11.28		0	42734		NA			NA		REVEL/LOF score too low: 0.11		REVEL/LOF score too low: 0.11	2.48603e-05		1.62854e-05	0.0609421	1.00034	>10				0.0389165	1.00025	>10																0.00216267	0.00265688	0.00167733
rs138055574	19:1044672:G>A	G	T263094:382:G/S:missense_variant	T263094:382:G/S:missense_variant;T433129:382:G/S:missense_variant;T435683:244:G/S:missense_variant	0.162	0	13.09		2.34302e-05	42680	0.000374158	16036	afr	0.000375047	15998	afr	REVEL/LOF score too low: 0.16		REVEL/LOF score too low: 0.16	2.34598e-05		1.56886e-05	0.00066762	1.00083	>10				0.000482955	1.00061	>10																0.0024761	0.00328947	0.00167733
rs138055574	19:1044672:G>T	G	T263094:382:G/C:missense_variant	T263094:382:G/C:missense_variant;T433129:382:G/C:missense_variant;T435683:244:G/C:missense_variant	0.39	0	22.4		0	42400		NA			NA					2.34598e-05		1.56886e-05	0.000667573	1.00083	>10				0.000482917	1.00061	>10																0.0024761	0.00328947	0.00167733
	19:1044693:G>A	G	T263094:389:A/T:missense_variant	T263094:389:A/T:missense_variant;T433129:389:A/T:missense_variant;T435683:251:A/T:missense_variant	0.253	0	13.12			42400		NA			NA					4.23047e-05		2.68539e-05	0.804084	1.0019	0.86				0.712183	1.00136	1.43																0.00363579	0.00398532	0.00329254
rs778252749	19:1044702:G>T	G	T263094:392:D/Y:missense_variant	T263094:392:D/Y:missense_variant;T433129:392:D/Y:missense_variant;T435683:254:D/Y:missense_variant	0.606	0	18.24		7.10799e-05	42206	5.39821e-05	111148	nfe	4.57352e-05	87460	nfe				2.34749e-05	4.46011e-05	3.13883e-05	0.00122975	1.00091	>10	0.000132689	1.00009	>10	0.00162583	2.00126	>10																0.00394922	0.00354251	0.00434864
rs567222111	19:1044707:GGGGCACCTGGT>G	GGGGCGCCTGGT	T263094:394-397:GHLV/X:frameshift_variant(HC)	T263094:394-397:GHLV/X:frameshift_variant(HC);T433129:394-397:GHLV/X:frameshift_variant(HC);T435683:256-259:GHLV/X:frameshift_variant(HC)	NA	1	23.7		2.37688e-05	42072	0.00566662	15706	afr	0.00555272	15668	afr				2.34873e-05		1.56995e-05	1.00158	0.00109824	<0.1				1.00103	0.000756029	<0.1																0.00467011	0.00423836	0.00509412
rs3764647	19:1044712:A>G	G	T263094:395:H/R:missense_variant	T263094:395:H/R:missense_variant;T433129:395:H/R:missense_variant;T435683:257:H/R:missense_variant	0.176	0	0.102		0.041603	41872	0.236521	15580	afr	0.236585	15542	afr	POPMAF is too high: 0.035 in ADES, 0.237 in GNOMAD-NONNEURO in afr;MAF is too high: 0.035 in ADES, 0.042 in GNOMAD;REVEL/LOF score too low: 0.18	POPMAF is too high: 0.037 in ADES, 0.237 in GNOMAD-NONNEURO in afr;MAF is too high: 0.037 in ADES, 0.042 in GNOMAD;REVEL/LOF score too low: 0.18	POPMAF is too high: 0.036 in ADES, 0.237 in GNOMAD-NONNEURO in afr;MAF is too high: 0.036 in ADES, 0.042 in GNOMAD;REVEL/LOF score too low: 0.18	0.0350395	0.0371398	0.0358225	670.86	824.976	0.84	583.467	249.429	0.99	1227.36	1058.47	0.87	5.40126e-09	6.8245e-06	7.89183e-14	0.00314766	0.582108	0.0414543	0.85 (0.76-0.95)	1.02 (0.86-1.20)	0.91 (0.84-1.00)							0.00504623	0.00455466	0.00552898
rs148078867	19:1044726:C>G	C	T263094:400:L/V:missense_variant	T263094:400:L/V:missense_variant;T433129:400:L/V:missense_variant;T435683:262:L/V:missense_variant	0.278	0	16.31		0.00034138	41010	0.000408922	107600	nfe	0.000434109	85232	nfe				0.000259258	0.000223171	0.000251699	1.03706	10.0307	6.65	2.00233	3.00251	3.47	3.03231	13.0286	4.38	0.990052	0.907183	0.987713	0.0839166	0.139238	0.0421667	6.19 (1.77-21.65)	3.19 (0.39-26.08)	3.81 (1.36-10.73)							0.00981037	0.010501	0.00913214
rs142777510	19:1045008:C>T	C	T263094:408:S/F:missense_variant	T263094:408:S/F:missense_variant;T433129:408:S/F:missense_variant;T435683:270:S/F:missense_variant	0.515	0	23		0	42686	1.7884e-05	111832	nfe		NA					4.69571e-05		3.13991e-05	2.00271	0.00188867	<0.1				2.00215	0.00142769	<0.1																0.00683278	0.00569332	0.00795179
rs10405305	19:1045026:C>G	C	T263094:414:A/G:missense_variant	T263094:414:A/G:missense_variant;T433129:414:A/G:missense_variant;T435683:276:A/G:missense_variant	0.267	0	20.7	Benign	0.000234104	42716	0.0952173	16058	afr	0.0953184	16020	afr	POPMAF is too high: 0.000 in ADES, 0.095 in GNOMAD-NONNEURO in afr	POPMAF is too high: 0.000 in ADES, 0.095 in GNOMAD-NONNEURO in afr	POPMAF is too high: 0.000 in ADES, 0.095 in GNOMAD-NONNEURO in afr	0.000117396	8.93072e-05	9.42548e-05	0.00620288	5.00541	>10	2.00214	0.000667262	<0.1	2.00821	4.00619	2.03	1		0.794964	0.89768		0.966472	46966.03 (2063.63-1068895.08)		1.04 (0.19-5.65)							0.00567309	0.00544028	0.00590172
rs10405305	19:1045026:C>T	C	T263094:414:A/V:missense_variant	T263094:414:A/V:missense_variant;T433129:414:A/V:missense_variant;T435683:276:A/V:missense_variant	0.369	0	24.2		2.34104e-05	42716	1.78374e-05	112124	nfe	2.27175e-05	88038	nfe				2.34818e-05	4.46224e-05	3.14017e-05	0.00124069	1.0012	>10	1.00053	0.00016682	<0.1	1.00205	1.00169	1.02																0.00567309	0.00544028	0.00590172
rs773875632	19:1045034:T>G	T	T263094:417:S/A:missense_variant	T263094:417:S/A:missense_variant;T433129:417:S/A:missense_variant;T435683:279:S/A:missense_variant	0.445	0	17.5		2.33984e-05	42738	1.78012e-05	112352	nfe	2.2668e-05	88230	nfe				2.34602e-05		1.56919e-05	0.000816266	1.0007	>10				0.000744453	1.00056	>10																0.00485817	0.00461791	0.00509412
	19:1045035:C>A	C	T263094:417:S/*:stop_gained(HC)	T263094:417:S/*:stop_gained(HC);T433129:417:S/*:stop_gained(HC);T435683:279:S/*:stop_gained(HC)	NA	1	36		0	42728		NA			NA					2.34618e-05		1.56922e-05	0.000909747	1.00067	>10				0.000815785	1.0005	>10																0.00482683	0.00461791	0.00503199
rs778098371	19:1045073:G>A	G	T263094:430:A/T:missense_variant	T263094:430:A/T:missense_variant;T433129:430:A/T:missense_variant;T435683:292:A/T:missense_variant	0.305	0	18.85		0	42734		NA			NA					2.34673e-05		1.56939e-05	0.00111003	1.00071	>10				0.000911144	1.00051	>10																0.00369848	0.00322621	0.00416227
rs778098371	19:1045073:G>T	G	T263094:430:A/S:missense_variant	T263094:430:A/S:missense_variant;T433129:430:A/S:missense_variant;T435683:292:A/S:missense_variant	0.209	0	17.18		4.67792e-05	42754	1.77699e-05	112550	nfe	2.26244e-05	88400	nfe	REVEL/LOF score too low: 0.21	REVEL/LOF score too low: 0.21	REVEL/LOF score too low: 0.21	2.41652e-05	8.9225e-05	4.79447e-05	0.0308397	1.00077	>10	2.00071	0.000252264	<0.1	2.05769	1.00166	0.5																0.00369848	0.00322621	0.00416227
	19:1045074:C>T	C	T263094:430:A/V:missense_variant	T263094:430:A/V:missense_variant;T433129:430:A/V:missense_variant;T435683:292:A/V:missense_variant	0.34	0	22.4		0	42752	8.88368e-06	112566	nfe	1.13109e-05	88410	nfe				2.34494e-05		1.56866e-05	0.000704894	1.00035	>10				0.00064064	1.00032	>10																0.00372982	0.00322621	0.00422439
	19:1045108:G>C	G	T263094:441:L/F:missense_variant	T263094:441:L/F:missense_variant;T433129:441:L/F:missense_variant;T435683:303:L/F:missense_variant	0.357	0	22.6		0	42766	8.87233e-06	112710	nfe		NA					2.34575e-05		1.56887e-05	0.00101107	1.00039	>10				0.000790007	1.00031	>10																0.00376117	0.00265688	0.00484562
rs773928838	19:1045109:G>A	G	T263094:442:G/R:missense_variant	T263094:442:G/R:missense_variant;T433129:442:G/R:missense_variant;T435683:304:G/R:missense_variant	0.368	0	21.9		0	42764											4.46026e-05	1.56874e-05				1.00019	6.40175e-05	<0.1	1.00078	0.000238136	<0.1																0.0038552	0.00272014	0.00496987
	19:1045143:C>G	C	T263094:453:P/R:missense_variant	T263094:453:P/R:missense_variant;T433129:453:P/R:missense_variant;T435683:315:P/R:missense_variant	0.222	0	15.08		0	42761		NA			NA		REVEL/LOF score too low: 0.22		REVEL/LOF score too low: 0.22	2.34723e-05		1.56951e-05	0.00140766	1.00063	>10				0.0010311	1.00047	>10																0.00592384	0.00303644	0.0087594
	19:1045146:C>A	C	T263094:454:T/N:missense_variant	T263094:454:T/N:missense_variant;T433129:454:T/N:missense_variant;T435683:316:T/N:missense_variant	0.193	0	5.289		0	42760								REVEL/LOF score too low: 0.19	REVEL/LOF score too low: 0.19		4.46e-05	1.56917e-05				0.000144875	1.00005	>10	0.000929571	1.00036	>10																0.00604921	0.00322621	0.00882152
	19:1045160:C>T	C	T263094:459:P/S:missense_variant	T263094:459:P/S:missense_variant;T433129:459:P/S:missense_variant;T435683:321:P/S:missense_variant	0.311	0	16.19		0	42752	8.8791e-06	112624	nfe	1.1302e-05	88480	nfe	Differential missingness			4.69895e-05		3.14076e-05	0.00453863	2.00144	>10				0.00313101	2.00099	>10																0.0076477	0.00354251	0.0116792
	19:1045168:C>A	C	T263094:461:H/Q:missense_variant	T263094:461:H/Q:missense_variant;T433129:461:H/Q:missense_variant;T435683:323:H/Q:missense_variant	0.4	0	22.5		0	42746		NA			NA		Differential missingness			2.34981e-05		1.57069e-05	0.00234845	1.00079	>10				0.00162333	1.00063	>10																0.0088074	0.00398532	0.0135429
rs771618930	19:1045170:T>C	T	T263094:462:V/A:missense_variant	T263094:462:V/A:missense_variant;T433129:462:V/A:missense_variant;T435683:324:V/A:missense_variant	0.497	0	24.2		0	42746	1.77775e-05	112502	nfe	2.26321e-05	88370	nfe	Differential missingness			2.34865e-05	8.92229e-05	4.71073e-05	1.00188	0.000755873	<0.1	1.00058	1.00033	2.31	2.00416	1.00175	0.51																0.0090268	0.00430162	0.0136671
rs3752233	19:1045173:G>A	G	T263094:463:R/H:missense_variant	T263094:463:R/H:missense_variant;T433129:463:R/H:missense_variant;T435683:325:R/H:missense_variant	0.243	0	23.6		0.0422067	42742	0.178435	18354	eas	0.178155	13376	eas	Differential missingness;POPMAF is too high: 0.035 in ADES, 0.178 in GNOMAD-NONNEURO in eas;MAF is too high: 0.035 in ADES, 0.042 in GNOMAD;REVEL/LOF score too low: 0.24	POPMAF is too high: 0.037 in ADES, 0.178 in GNOMAD-NONNEURO in eas;MAF is too high: 0.037 in ADES, 0.042 in GNOMAD;REVEL/LOF score too low: 0.24	POPMAF is too high: 0.036 in ADES, 0.178 in GNOMAD-NONNEURO in eas;MAF is too high: 0.036 in ADES, 0.042 in GNOMAD;REVEL/LOF score too low: 0.24	0.0350025	0.0370373	0.0357915	669.969	824.287	0.84	582.452	248.146	0.99	1225.42	1058.43	0.88	6.03161e-09	6.3213e-06	9.58794e-14	0.003869	0.624006	0.0645273	0.85 (0.77-0.95)	1.03 (0.87-1.21)	0.92 (0.84-1.00)							0.00962232	0.00436488	0.0147854
rs3752233	19:1045173:G>C	G	T263094:463:R/P:missense_variant	T263094:463:R/P:missense_variant;T433129:463:R/P:missense_variant;T435683:325:R/P:missense_variant	0.54	0	23.5		0.000444528	42742	0.000418157	112398	nfe	0.000464337	88298	nfe	Differential missingness			0.000612424	0.000357119	0.000519222	5.10141	21.043	2.84	3.00664	5.00212	3.85	7.09289	26.0387	3.74	0.968382	0.946023	0.996731	0.136495	0.147619	0.0500634	2.11 (0.93-4.78)	2.43 (0.46-12.77)	2.35 (1.14-4.83)							0.00962232	0.00436488	0.0147854
rs762108583	19:1045194:T>C	T	T263094:470:I/T:missense_variant	T263094:470:I/T:missense_variant;T433129:470:I/T:missense_variant;T435683:332:I/T:missense_variant	0.673	0	25.2		0	42704	8.94791e-06	111758	nfe	1.14012e-05	87710	nfe					4.45997e-05	1.57201e-05				0.00015522	1.00004	>10	0.00233789	1.00076	>10																0.0150447	0.0083502	0.0216189
rs375990700	19:1045206:C>T	C	T263094:474:T/M:missense_variant	T263094:474:T/M:missense_variant;T433129:474:T/M:missense_variant;T435683:336:T/M:missense_variant	0.407	0	17.51		4.68889e-05	42654	6.32831e-05	110614	nfe	6.9201e-05	86704	nfe	Differential missingness			9.47109e-05	4.49879e-05	7.90094e-05	0.0288307	4.01438	>10	1.00609	0.00280824	<0.1	1.02803	4.01356	3.98			0.934063			0.149075			5.05 (0.79-32.30)							0.0237267	0.0154352	0.0318693
rs147783767	19:1045209:G>A	G	T263094:475:R/K:missense_variant	T263094:475:R/K:missense_variant;T433129:475:R/K:missense_variant;T435683:337:R/K:missense_variant	0.327	0	15.95		7.03829e-05	42624	5.79677e-05	34502	amr	4.63134e-05	86368	nfe	Differential missingness			0.000189583	0.000133938	0.000173711	3.06598	5.02733	1.13	2.00202	1.00166	1.16	5.05935	6.02512	1.21	0.550446		0.519374	0.909304		0.972271	0.99 (0.23-4.17)		0.98 (0.28-3.42)							0.0292431	0.0195471	0.038765
rs199913679	19:1045215:A>G	A	T263094:477:N/S:missense_variant	T263094:477:N/S:missense_variant;T433129:477:N/S:missense_variant;T435683:339:N/S:missense_variant	0.597	0	25.9		7.04556e-05	42580	8.20001e-05	109756	nfe	8.14351e-05	85958	nfe	Differential missingness			0.000118987	0.000133918	0.000126676	1.0604	4.01917	2.6	0.0016045	3.00164	>10	1.06271	7.02046	6.73	0.875171		0.987178	0.420201		0.161608	2.47 (0.38-15.88)		4.32 (1.01-18.44)							0.0362012	0.0235324	0.0486426
rs376748461	19:1045220:A>T	A	T263094:479:I/F:missense_variant	T263094:479:I/F:missense_variant;T433129:479:I/F:missense_variant;T435683:341:I/F:missense_variant	0.838	0	27.1		9.40071e-05	42550	8.23422e-05	109300	nfe	9.34907e-05	85570	nfe	Differential missingness			7.15578e-05	4.47955e-05	6.34788e-05	1.03121	2.0236	1.35	1.00272	0.00186914	<0.1	2.02898	2.02161	1.01																0.0437236	0.0318193	0.0554141
rs141428162	19:1046239:C>G	C	T263094:486:P/A:missense_variant	T263094:486:P/A:missense_variant;T433129:486:P/A:missense_variant;T435683:348:P/A:missense_variant	0.605	0	23.1		0.000469594	42590	0.0004519	110644	nfe	0.000517277	86994	nfe				0.000353961	0.000267879	0.000315077	5.05226	10.0583	1.37	1.00431	5.00314	>10	6.05046	14.0546	2.37	0.619924	0.995543	0.907701	0.579369	0.00653225	0.0730546	1.39 (0.47-4.09)	11.34 (1.67-77.20)	2.55 (1.01-6.42)	outlier	0.936098			0.907701	0.994943	0.0158909	0.0165106	0.0152824
rs142700284	19:1046257:C>A	C	T263094:492:P/T:missense_variant	T263094:492:P/T:missense_variant;T433129:492:P/T:missense_variant;T435683:354:P/T:missense_variant	0.462	0	21.2		0	42622	0.00130613	16078	afr	0.00130923	16040	afr					4.46031e-05	1.57673e-05				0.000199946	1.00007	>10	0.0018994	1.00421	>10																0.011879	0.0110703	0.0126732
rs750310812	19:1046260:C>G	C	T263094:493:L/V:missense_variant	T263094:493:L/V:missense_variant;T433129:493:L/V:missense_variant;T435683:355:L/V:missense_variant	0.257	0	0.051		7.03895e-05	42620	8.98893e-05	111248	nfe	9.1416e-05	87512	nfe				2.35501e-05		1.57282e-05	0.00250737	1.00285	>10				0.00176133	1.00185	>10																0.0118477	0.0111969	0.0124868
	19:1046266:G>A	G	T263094:495:D/N:missense_variant	T263094:495:D/N:missense_variant;T433129:495:D/N:missense_variant;T435683:357:D/N:missense_variant	0.572	0	22.9			42610		NA			NA					2.3553e-05		1.57308e-05	0.00257405	1.0029	>10				0.00179726	1.00198	>10																0.0115969	0.010754	0.0124247
rs747358941	19:1046269:C>A	C	T263094:496:L/M:missense_variant	T263094:496:L/M:missense_variant;T433129:496:L/M:missense_variant;T435683:358:L/M:missense_variant	0.285	0	15.17		0	42614	8.97199e-06	111458	nfe	1.14025e-05	87700	nfe				2.35408e-05		1.57243e-05	0.00219332	1.00276	>10				0.00156074	1.0018	>10																0.0114402	0.0108173	0.0120519
rs200770980	19:1046278:G>A	G	T263094:499:V/M:missense_variant	T263094:499:V/M:missense_variant;T433129:499:V/M:missense_variant;T435683:361:V/M:missense_variant	0.497	0	23.5		0	42592	6.22278e-05	16070	afr	6.23675e-05	16034	afr				2.35553e-05		1.57315e-05	0.00266554	1.00291	>10				0.00185451	1.00197	>10																0.0118477	0.0113866	0.0123004
	19:1046285:G>A	G	T263094:501:G/D:missense_variant	T263094:501:G/D:missense_variant;T433129:501:G/D:missense_variant;T435683:363:G/D:missense_variant	0.817	0	25.2		0	42586											4.46021e-05	1.5733e-05				1.00015	9.71053e-05	<0.1	1.00184	0.00208301	<0.1																0.0129447	0.0129681	0.0129217
rs762774052	19:1046288:G>C	G	T263094:502:G/A:missense_variant	T263094:502:G/A:missense_variant;T433129:502:G/A:missense_variant;T435683:364:G/A:missense_variant	0.839	0	24.9		0	42574		NA			NA					2.3561e-05		1.57329e-05	0.00273139	1.00309	>10				0.0018904	1.00203	>10																0.012882	0.0132212	0.0125489
rs367592755	19:1046317:C>G	C	T263094:512:R/G:missense_variant	T263094:512:R/G:missense_variant;T433129:512:R/G:missense_variant;T435683:374:R/G:missense_variant	0.15	0	16.45		0.000117986	42378	0.00011634	34382	amr	0.000131804	30348	amr	REVEL/LOF score too low: 0.15	REVEL/LOF score too low: 0.15	REVEL/LOF score too low: 0.15	7.10788e-05	4.4656e-05	6.32249e-05	1.0137	2.02066	1.37	1.00088	0.000570998	<0.1	2.01368	2.0207	1.02																0.020279	0.0235324	0.0170839
	19:1046329:C>T	C	T263094:516:R/C:missense_variant	T263094:516:R/C:missense_variant;T433129:516:R/C:missense_variant;T435683:378:R/C:missense_variant	0.596	0	24.6		0	42156		NA			NA					4.80219e-05	8.92548e-05	6.34275e-05	0.023138	2.02692	>10	0.000626472	2.001	>10	0.0116608	4.03565	>10																0.024573	0.0303644	0.0188855
rs781512553	19:1046359:G>A	G	T263094:526:G/S:missense_variant	T263094:526:G/S:missense_variant;T433129:526:G/S:missense_variant;T435683:388:G/S:missense_variant	0.32	0	22.3		0	41026	5.58722e-05	17898	eas	7.60919e-05	13142	eas	Differential missingness		Differential missingness	2.38427e-05		1.58526e-05	0.00579778	1.01205	>10				0.00386094	1.00769	>10																0.0546623	0.0790739	0.0306889
rs779501556	19:1046403:CGT>C	CGT	T263094:541:V/X:frameshift_variant&splice_region_variant(HC)	T263094:541:V/X:frameshift_variant&splice_region_variant(HC);T433129:541:V/X:frameshift_variant&splice_region_variant(HC);T435683:403:V/X:frameshift_variant&splice_region_variant(HC)	NA	1	32		0	34310	2.11672e-05	94486	nfe	1.39935e-05	71462	nfe	Differential missingness;Missingness	Differential missingness	Differential missingness	7.82381e-05	8.94386e-05	8.65535e-05	1.07913	2.26085	1.44	1.00362	1.00213	2.31	2.1232	3.39977	1.63			0.618565			0.60025			1.62 (0.25-10.49)							0.190409	0.279099	0.103311
rs150419414	19:1046404:G>A	G	T263094:541:V/M:missense_variant&splice_region_variant	T263094:541:V/M:missense_variant&splice_region_variant;T433129:541:V/M:missense_variant&splice_region_variant;T435683:403:V/M:missense_variant&splice_region_variant	0.267	0	19.47	Uncertain_significance	8.72905e-05	34368	0.00719517	15566	afr	0.00714654	15532	afr	Differential missingness;Missingness	Differential missingness	Differential missingness	2.63142e-05	4.46785e-05	3.37018e-05	1.02952	0.0938335	<0.1	1.00132	0.000641079	<0.1	2.03593	0.114586	<0.1																0.190503	0.279479	0.103125
	19:1046809:G>C	G	T263094:544:R/P:missense_variant	T263094:544:R/P:missense_variant;T433129:544:R/P:missense_variant;T435683:406:R/P:missense_variant	0.692	0	28.1		0	19177		NA			NA					2.37822e-05		1.58358e-05	1.0076	0.00765774	<0.1				1.00525	0.00522871	<0.1																0.0468265	0.0444079	0.0492017
rs992156069	19:1046842:C>T	C	T263094:555:T/M:missense_variant	T263094:555:T/M:missense_variant;T433129:555:T/M:missense_variant;T435683:417:T/M:missense_variant	0.436	0	25.7		9.82222e-05	20362	9.83639e-05	60998	nfe	0.000119894	50044	nfe				2.35643e-05		1.57393e-05	0.00314543	1.00281	>10				0.00233636	1.00199	>10																0.0185237	0.0156883	0.0213083
rs748191742	19:1046862:G>A	G	T263094:562:V/M:missense_variant	T263094:562:V/M:missense_variant;T433129:562:V/M:missense_variant;T435683:424:V/M:missense_variant	0.728	0	28.3		0	21194	4.32003e-05	23148	sas	4.32115e-05	23142	sas				5.09814e-05		3.32199e-05	1.17026	1.00614	0.59				1.11456	1.0052	0.92																0.0150447	0.0123355	0.0177052
rs748191742	19:1046862:G>C	G	T263094:562:V/L:missense_variant	T263094:562:V/L:missense_variant;T433129:562:V/L:missense_variant;T435683:424:V/L:missense_variant	0.727	0	27.9		0	21194	1.58283e-05	63178	nfe	1.93798e-05	51600	nfe				4.72804e-05		3.15165e-05	2.0101	0.00829502	<0.1				2.00622	0.00484331	<0.1																0.0150447	0.0123355	0.0177052
rs1010673566	19:1046871:A>T	A	T263094:565:T/S:missense_variant	T263094:565:T/S:missense_variant;T433129:565:T/S:missense_variant;T435683:427:T/S:missense_variant	0.417	0	24.2		4.58001e-05	21834	1.55101e-05	64474	nfe	1.90346e-05	52536	nfe				2.35274e-05		1.57215e-05	1.00225	0.00213196	<0.1				1.00172	0.00146815	<0.1																0.0146372	0.0121457	0.0170839
	19:1046874:G>A	G	T263094:566:V/M:missense_variant	T263094:566:V/M:missense_variant;T433129:566:V/M:missense_variant;T435683:428:V/M:missense_variant	0.396	0	25.4		0	22470		NA			NA					2.35554e-05		1.57694e-05	0.00267491	1.00291	>10				0.00323807	1.00301	>10																0.01517	0.0130314	0.0172703
rs772139261	19:1046883:G>A	G	T263094:569:V/M:missense_variant	T263094:569:V/M:missense_variant;T433129:569:V/M:missense_variant;T435683:431:V/M:missense_variant	0.503	0	25		0	22682	1.51364e-05	66066	nfe		NA					2.35609e-05		1.57617e-05	0.0031958	1.00262	>10				0.00319695	1.00256	>10																0.0157969	0.0144863	0.0170839
	19:1046890:GGGAGAAGGAGACGC>G	GGGAGAAGGAGACGC	T263094:571-576:REKETR/RX:frameshift_variant(HC)	T263094:571-576:REKETR/RX:frameshift_variant(HC);T433129:571-576:REKETR/RX:frameshift_variant(HC);T435683:433-438:REKETR/RX:frameshift_variant(HC)	NA	1	33		0	23360	1.48205e-05	67474	nfe		NA					4.7153e-05		3.15252e-05	1.00694	1.00602	0.69				1.0064	1.00522	1.02																0.0160476	0.0147394	0.0173324
rs776183093	19:1046905:G>T	G	T263094:576:R/L:missense_variant	T263094:576:R/L:missense_variant;T433129:576:R/L:missense_variant;T435683:438:R/L:missense_variant	0.706	0	29.1		0	25564	7.76398e-05	12880	eas	9.89707e-05	10104	eas				7.31066e-05	4.51487e-05	4.8922e-05	1.11166	2.00926	1.24	1.00176	0.0107459	<0.1	2.10257	1.01915	0.49																0.018179	0.0161311	0.0201901
rs142076058	19:1046906:GCTGCGGGACACCATGCGCGCCATGGGGCTCAGCCGCGCGGTGCT>G	GCTGCGGGACACCATGCGCGCCATGGGGCTCAGCCGCGCGGTGCT	T263094:577-591:LRDTMRAMGLSRAVL/X:frameshift_variant(HC)	T263094:577-591:LRDTMRAMGLSRAVL/X:frameshift_variant(HC);T433129:577-591:LRDTMRAMGLSRAVL/X:frameshift_variant(HC);T435683:439-453:LRDTMRAMGLSRAVL/X:frameshift_variant(HC)	NA	1	32		0.000194401	25720	0.0541486	10582	afr	0.0541438	10546	afr	POPMAF is too high: 0.000 in ADES, 0.054 in GNOMAD-NONNEURO in afr	POPMAF is too high: 0.000 in ADES, 0.054 in GNOMAD-NONNEURO in afr	POPMAF is too high: 0.000 in ADES, 0.054 in GNOMAD-NONNEURO in afr	0.00016509	4.51074e-05	0.000126157	2.02742	5.02026	1.7	0.00555018	1.00603	>10	2.02719	6.02289	3.03	0.600922		0.859389	0.71931		0.452142	1.35 (0.29-6.41)		1.85 (0.43-8.05)							0.0184297	0.0164474	0.0203765
	19:1046911:GGGACA>G	GGGACA	T263094:578-580:RDT/RX:frameshift_variant(HC)	T263094:578-580:RDT/RX:frameshift_variant(HC);T433129:578-580:RDT/RX:frameshift_variant(HC);T435683:440-442:RDT/RX:frameshift_variant(HC)	NA	1	32		0	26556	1.35906e-05	73580	nfe		NA					4.72674e-05		3.15536e-05	1.0101	1.00774	0.69				1.00761	1.00582	1.02																0.0190566	0.0159413	0.0221159
rs867595031	19:1046914:A>G	A	T263094:579:D/G:missense_variant	T263094:579:D/G:missense_variant;T433129:579:D/G:missense_variant;T435683:441:D/G:missense_variant	0.203	0	22.9		0	27240	1.33558e-05	74874	nfe		NA		REVEL/LOF score too low: 0.20		REVEL/LOF score too low: 0.20	2.35994e-05		1.57564e-05	1.00396	0.00349467	<0.1				1.00286	0.00256154	<0.1																0.0196207	0.0163209	0.0228614
rs570720652	19:1046917:C>A	C	T263094:580:T/N:missense_variant	T263094:580:T/N:missense_variant;T433129:580:T/N:missense_variant;T435683:442:T/N:missense_variant	0.42	0	24		0	29920		NA			NA		Differential missingness			2.36536e-05		1.57824e-05	0.00500441	1.00477	>10				0.00366338	1.00341	>10																0.0208431	0.017586	0.0240417
rs768028295	19:1046934:C>T	C	T263094:586:L/F:missense_variant	T263094:586:L/F:missense_variant;T433129:586:L/F:missense_variant;T435683:448:L/F:missense_variant	0.7	0	24.7		6.58025e-05	30394	7.38298e-05	81268	nfe	9.30406e-05	64488	nfe	Differential missingness			7.11589e-05		4.74173e-05	2.02098	1.0168	0.35				2.01452	1.01118	0.51																0.0245103	0.0197368	0.029198
	19:1046943:G>T	G	T263094:589:A/S:missense_variant	T263094:589:A/S:missense_variant;T433129:589:A/S:missense_variant;T435683:451:A/S:missense_variant	0.108	0	8.943		0	30544		NA			NA		Differential missingness;REVEL/LOF score too low: 0.11		REVEL/LOF score too low: 0.11	4.4817e-05		2.74503e-05	1.12778	0.785458	0.48				1.07748	0.674122	0.64																0.0253565	0.0206225	0.0300056
rs144979723	19:1046944:C>G	C	T263094:589:A/G:missense_variant	T263094:589:A/G:missense_variant;T433129:589:A/G:missense_variant;T435683:451:A/G:missense_variant	0.198	0	0.105		0.00050163	31896	0.00152582	25560	sas	0.00152606	25556	sas	Differential missingness;REVEL/LOF score too low: 0.20	REVEL/LOF score too low: 0.20	REVEL/LOF score too low: 0.20	0.000545774	0.000402186	0.000490417	13.1653	10.1338	0.53	8.01405	1.00537	0.29	20.1656	11.1279	0.56	0.0242211	0.0661339	0.0100157	0.25879	0.176865	0.39277	0.61 (0.26-1.46)	0.48 (0.10-2.28)	0.71 (0.34-1.50)							0.0253879	0.020749	0.0299435
rs758537501	19:1046949:C>A	C	T263094:591:L/I:missense_variant	T263094:591:L/I:missense_variant;T433129:591:L/I:missense_variant;T435683:453:L/I:missense_variant	0.312	0	17.53		6.09199e-05	32830	3.87837e-05	25784	sas	4.18585e-05	23890	amr					4.46337e-05	2.52253e-05				0.000647908	1.00031	>10	0.600478	1.00915	1.71																0.0251058	0.0200531	0.0300677
rs940196618	19:1046970:A>G	A	T263094:598:S/G:missense_variant	T263094:598:S/G:missense_variant;T433129:598:S/G:missense_variant;T435683:460:S/G:missense_variant	0.514	0	23		0	34094	0.000200027	14998	eas	0.000175654	11386	eas					4.46279e-05	1.585e-05				1.00048	0.000347597	<0.1	1.00629	0.00509841	<0.1																0.0294625	0.0237854	0.0350376
	19:1046982:C>T	C	T263094:602:P/S:missense_variant	T263094:602:P/S:missense_variant;T433129:602:P/S:missense_variant;T435683:464:P/S:missense_variant	0.486	0	24.8		0	33558		NA			NA		Differential missingness			2.38466e-05		1.5873e-05	0.0106279	1.00738	>10				0.00754231	1.00531	>10																0.0311236	0.0230896	0.0390135
rs1051237926	19:1046986:T>C	T	T263094:603:F/S:missense_variant	T263094:603:F/S:missense_variant;T433129:603:F/S:missense_variant;T435683:465:F/S:missense_variant	0.694	0	26.2		6.08458e-05	32870	4.64889e-05	86042	nfe	5.88668e-05	67950	nfe	Differential missingness			0.000120569	4.48123e-05	9.55644e-05	2.09929	3.0478	1	1.00308	0.00187785	<0.1	3.06585	3.03212	1.01	0.554122		0.494852	0.963415		0.76083	1.04 (0.16-6.75)		0.78 (0.14-4.23)							0.0321266	0.0243548	0.039759
	19:1046992:T>A	T	T263094:605:L/H:missense_variant	T263094:605:L/H:missense_variant;T433129:605:L/H:missense_variant;T435683:467:L/H:missense_variant	0.51	0	23.7		0	31830	1.19723e-05	83526	nfe	1.51089e-05	66186	nfe	QC-excluded: abhet too high;Differential missingness			2.3954e-05	4.46695e-05	3.18275e-05	0.0125926	1.01	>10	1.00121	0.000544561	<0.1	1.01704	1.01387	1.02																0.0360759	0.0290992	0.0429273
	19:1046996:C>A	C	T263094:606:S/R:missense_variant	T263094:606:S/R:missense_variant;T433129:606:S/R:missense_variant;T435683:468:S/R:missense_variant	0.595	0	23.4		0	31624		NA			NA		Differential missingness			2.4028e-05		1.5938e-05	0.0135342	1.01222	>10				0.00901608	1.00799	>10																0.0376743	0.0318826	0.0433621
rs766748921	19:1047003:C>G	C	T263094:609:L/V:missense_variant	T263094:609:L/V:missense_variant;T433129:609:L/V:missense_variant;T435683:471:L/V:missense_variant	0.341	0	20.6		0	30212	2.51149e-05	79634	nfe	3.15189e-05	63454	nfe				7.31879e-05	8.93472e-05	7.96447e-05	0.0626871	3.0617	>10	0.00254175	2.00116	>10	0.0419454	5.04018	>10			1			0.896421			75507.59 (4470.08-1275458.51)							0.0523115	0.0550354	0.0496366
rs754262037	19:1047004:T>G	T	T263094:609:L/R:missense_variant	T263094:609:L/R:missense_variant;T433129:609:L/R:missense_variant;T435683:471:L/R:missense_variant	0.752	0	25.3		0	30336	2.50369e-05	79882	nfe	3.14317e-05	63630	nfe				7.33406e-05	8.93475e-05	7.97088e-05	0.0621652	3.06874	>10	0.00245257	2.00125	>10	0.0415066	5.04471	>10			1			0.896421			75507.59 (4470.08-1275458.51)							0.0535966	0.0571862	0.0500714
	19:1047163:A>G	A	T263094:618:D/G:missense_variant	T263094:618:D/G:missense_variant;T433129:618:D/G:missense_variant;T435683:480:D/G:missense_variant	0.294	0	22.8		0	41315		NA			NA					2.35193e-05		1.57229e-05	1.0018	0.0022397	<0.1				1.00167	0.00160783	<0.1																0.0114089	0.0112601	0.0115549
rs370356161	19:1047166:T>A	T	T263094:619:I/N:missense_variant	T263094:619:I/N:missense_variant;T433129:619:I/N:missense_variant;T435683:481:I/N:missense_variant	0.645	0	28.7		0	41698	0.00133976	29856	sas	0.00134003	29850	sas				2.35059e-05		1.57146e-05	1.00144	0.00203072	<0.1				1.00141	0.00133377	<0.1																0.0109387	0.0110703	0.0108095
rs770371503	19:1047168:C>T	C	T263094:620:L/F:missense_variant	T263094:620:L/F:missense_variant;T433129:620:L/F:missense_variant;T435683:482:L/F:missense_variant	0.422	0	27.1		4.78858e-05	41766	5.60811e-05	106988	nfe	5.911e-05	84588	nfe				2.35203e-05		1.57194e-05	0.00185331	1.00223	>10				0.00157122	1.00148	>10																0.0109387	0.0111336	0.0107473
rs144852598	19:1047169:T>C	T	T263094:620:L/P:missense_variant	T263094:620:L/P:missense_variant;T433129:620:L/P:missense_variant;T435683:482:L/P:missense_variant	0.954	0	31		0.000788794	41836	0.000559994	107144	nfe	0.000578376	84720	nfe				0.00101185	0.00120646	0.00110108	17.1014	26.0945	1.05	15.0444	12.0117	1.85	32.1521	38.1079	1.21	0.266595	0.724235	0.292871	0.102434	0.00418083	0.00327678	1.72 (0.91-3.25)	3.38 (1.37-8.34)	2.10 (1.28-3.45)	outlier	0.586508			0.292871	0.994943	0.0112522	0.0115132	0.0109958
	19:1047171:C>G	C	T263094:621:P/A:missense_variant	T263094:621:P/A:missense_variant;T433129:621:P/A:missense_variant;T435683:483:P/A:missense_variant	0.339	0	24.8		0	42125		NA			NA					2.35207e-05	4.4633e-05	3.14375e-05	0.00187517	1.00222	>10	0.000755316	1.00019	>10	0.00312313	2.0029	>10																0.0114402	0.0116397	0.0112443
	19:1047196:T>C	T	T263094:629:F/S:missense_variant	T263094:629:F/S:missense_variant;T433129:629:F/S:missense_variant;T435683:491:F/S:missense_variant	0.66	0	23.9		0	42460		NA			NA					2.35393e-05		1.57257e-05	0.00192237	1.00297	>10				0.0015385	1.00192	>10																0.0146372	0.0175228	0.0118034
rs747722882	19:1047216:G>A	G	T263094:636:A/T:missense_variant	T263094:636:A/T:missense_variant;T433129:636:A/T:missense_variant;T435683:498:A/T:missense_variant	0.331	0	14.43		0	42366	5.49934e-05	18184	eas	7.53807e-05	13266	eas				2.35762e-05		1.57444e-05	0.00257336	1.00389	>10				0.00212465	1.00252	>10																0.0212192	0.0259995	0.0165248
rs556978394	19:1047262:C>G	C	T263094:651:S/C:missense_variant	T263094:651:S/C:missense_variant;T433129:651:S/C:missense_variant;T435683:513:S/C:missense_variant	0.53	0	23.5		0.000119167	41958	8.39756e-05	107174	nfe	0.000104348	86250	nfe				7.083e-05	8.93864e-05	7.88943e-05	1.00928	2.01445	1.37	2.0029	0.00168138	<0.1	3.0145	2.01974	0.68			0.350348			0.700693			0.69 (0.11-4.39)							0.0280207	0.0337171	0.0224265
rs367977381	19:1047265:G>T	G	T263094:652:R/L:missense_variant	T263094:652:R/L:missense_variant;T433129:652:R/L:missense_variant;T435683:514:R/L:missense_variant	0.363	0	15.36		2.38709e-05	41892	1.86829e-05	107050	nfe	2.32142e-05	86154	nfe				2.53356e-05	4.46596e-05	1.72682e-05	0.0388997	1.04268	>10	0.000929592	1.00061	>10	0.0489306	1.05296	>10																0.0283655	0.0337804	0.0230478
	19:1047271:A>T	A	T263094:654:N/I:missense_variant	T263094:654:N/I:missense_variant;T433129:654:N/I:missense_variant;T435683:516:N/I:missense_variant	0.492	0	24.2		0	41937											4.4631e-05	1.57889e-05				0.000480562	1.00041	>10	0.00313644	1.00435	>10																0.0290237	0.0336538	0.0244766
	19:1047273:C>G	C	T263094:655:L/V:missense_variant	T263094:655:L/V:missense_variant;T433129:655:L/V:missense_variant;T435683:517:L/V:missense_variant	0.293	0	21.9		0	41946	9.3362e-06	107110	nfe	1.16034e-05	86182	nfe				2.36388e-05		1.57714e-05	0.00400695	1.00513	>10				0.0028704	1.0035	>10																0.0303401	0.0354884	0.0252842
	19:1047275:GGCTGCGGCCT>G	GGCTGCGGCCT	T263094:656-659:AAAC/X:frameshift_variant(HC)	T263094:656-659:AAAC/X:frameshift_variant(HC);T433129:656-659:AAAC/X:frameshift_variant(HC);T435683:518-521:AAAC/X:frameshift_variant(HC)	NA	1	32		0	41384		NA			NA					2.36277e-05		1.57473e-05	0.00467877	1.00399	>10				0.00334099	1.00149	>10																0.0312177	0.0368168	0.0257191
rs141937680	19:1047280:C>T	C	T263094:657:A/V:missense_variant	T263094:657:A/V:missense_variant;T433129:657:A/V:missense_variant;T435683:519:A/V:missense_variant	0.608	0	25.8		4.85909e-05	41160	3.32336e-05	30090	sas	3.32403e-05	30084	sas				9.00688e-05	4.49365e-05	7.26189e-05	1.04372	2.80132	1.84	0.00561414	1.00213	>10	1.03192	3.60189	3.55																0.0409967	0.0455466	0.0365285
	19:1047298:C>A	C	T263094:663:A/D:missense_variant	T263094:663:A/D:missense_variant;T433129:663:A/D:missense_variant;T435683:525:A/D:missense_variant	0.508	0	22.5		0	41349		NA			NA		QC-excluded: no_signal_without_oxo,abhet too high			2.28116e-05		1.55199e-05	0.00875207	0.965074	>10				0.0120478	0.978279	>10																0.0527504	0.0566169	0.0489532
rs748505252	19:1047309:C>T	C	T263094:667:L/F:missense_variant	T263094:667:L/F:missense_variant;T433129:667:L/F:missense_variant;T435683:529:L/F:missense_variant	0.344	0	23.4		2.42589e-05	41222	1.92189e-05	104064	nfe	2.3788e-05	84076	nfe				2.39882e-05	4.48867e-05	3.1992e-05	1.0123	0.0117526	<0.1	1.00112	0.00550772	<0.1	2.01871	0.0226981	<0.1																0.0638771	0.067624	0.0601976
rs59851484	19:1047336:G>A	G	T263094:676:A/T:missense_variant	T263094:676:A/T:missense_variant;T433129:676:A/T:missense_variant;T435683:538:A/T:missense_variant	0.311	0	25.1		0.000150852	39774	0.120448	14280	afr	0.120402	14244	afr	Missingness;POPMAF is too high: 0.000 in ADES, 0.120 in GNOMAD-NONNEURO in afr	Differential missingness;POPMAF is too high: 0.000 in ADES, 0.120 in GNOMAD-NONNEURO in afr	Differential missingness;POPMAF is too high: 0.000 in ADES, 0.120 in GNOMAD-NONNEURO in afr	0.000211633	0.000273918	0.000239983	3.28543	5.74918	1.2	2.01829	4.12459	4.73	5.3433	9.97004	1.9	0.550446	0.954246	0.766911	0.616929	0.198783	0.528869	1.52 (0.32-7.15)	2.26 (0.34-14.95)	1.49 (0.49-4.49)							0.143175	0.175354	0.111574
rs59851484	19:1047336:G>C	G	T263094:676:A/P:missense_variant	T263094:676:A/P:missense_variant;T433129:676:A/P:missense_variant;T435683:538:A/P:missense_variant	0.693	0	25.2		0	39590		NA			NA		Missingness		Differential missingness	4.90766e-05		3.15379e-05	1.00974	1.08534	0.74				0.038767	1.97367	>10																0.143175	0.175354	0.111574
	19:1047342:C>CG	C	T263094:678:R/RX:frameshift_variant(HC)	T263094:678:R/RX:frameshift_variant(HC);T433129:678:R/RX:frameshift_variant(HC);T435683:540:R/RX:frameshift_variant(HC)	NA	1	32		0	39590		NA			NA		Missingness	Differential missingness	Differential missingness	2.58429e-05	2.73712e-05	1.1256e-05	0.0436487	1.05959	>10	0.00278713	0.61104	>10	0.0467032	0.67154	>10																0.166996	0.204327	0.130335
	19:1047342:C>T	C	T263094:678:R/W:missense_variant	T263094:678:R/W:missense_variant;T433129:678:R/W:missense_variant;T435683:540:R/W:missense_variant	0.566	0	24.2			38480		NA			NA		QC-excluded: VQSR;Missingness		Differential missingness	3.7355e-05		2.1861e-05	0.480771	1.11391	1.59				0.324442	1.07051	3.36																0.166996	0.204327	0.130335
rs375628486	19:1047348:C>T	C	T263094:680:R/W:missense_variant	T263094:680:R/W:missense_variant;T433129:680:R/W:missense_variant;T435683:542:R/W:missense_variant	0.207	0	22.3		0	35911		NA			NA		Missingness;REVEL/LOF score too low: 0.21		Differential missingness;REVEL/LOF score too low: 0.21	2.57079e-05		1.66889e-05	0.0438358	1.05364	>10				0.0308282	1.03409	>10																0.184736	0.221027	0.149096
	19:1047364:G>A	G	T263094:685:G/D:missense_variant	T263094:685:G/D:missense_variant;T433129:685:G/D:missense_variant;T435683:547:G/D:missense_variant	0.507	0	12.17		2.86139e-05	34948	1.20645e-05	82888	nfe	1.46349e-05	68330	nfe	Differential missingness;Missingness		Differential missingness;Missingness	3.75485e-05		2.31231e-05	1.07255	0.530391	0.34				1.10803	0.367459	0.34																0.217176	0.26727	0.167982
rs199753006	19:1047366:C>T	C	T263094:686:R/C:missense_variant	T263094:686:R/C:missense_variant;T433129:686:R/C:missense_variant;T435683:548:R/C:missense_variant	0.364	0	23.7		2.85894e-05	34978	6.54193e-05	15286	eas	8.63856e-05	11576	eas	Differential missingness;Missingness		Differential missingness;Missingness	5.27785e-05		3.3858e-05	1.10067	1.15245	0.72				1.06486	1.09562	1.05																0.217333	0.26746	0.168106
rs376686030	19:1047372:G>A	G	T263094:688:A/T:missense_variant	T263094:688:A/T:missense_variant;T433129:688:A/T:missense_variant;T435683:550:A/T:missense_variant	0.397	0	11.66		0	34472	1.21939e-05	82008	nfe	1.47584e-05	67758	nfe		Differential missingness;Missingness	Differential missingness;Missingness		9.17958e-05	3.48786e-05				0.0561034	2.00251	>10	0.119896	2.10571	>10																0.215264	0.265182	0.166242
	19:1047452:A>G	A	T263094:690:S/G:missense_variant&splice_region_variant	T263094:690:S/G:missense_variant&splice_region_variant;T433129:690:S/G:missense_variant&splice_region_variant;T435683:552:S/G:missense_variant&splice_region_variant	0.321	0	21.6		0	26106								Differential missingness	Differential missingness		4.47895e-05	1.6768e-05				1.00327	0.00117598	<0.1	1.02594	0.0440248	<0.1																0.199467	0.245129	0.154625
rs374826277	19:1047470:G>T	G	T263094:696:A/S:missense_variant	T263094:696:A/S:missense_variant;T433129:696:A/S:missense_variant;T435683:558:A/S:missense_variant	0.536	0	22.9		0	27648	0.00208986	9570	afr	0.00209732	9536	afr	Differential missingness;Missingness		Differential missingness	2.54386e-05		1.65605e-05	0.0257437	1.06023	>10				0.0184367	1.03829	>10																0.18179	0.233995	0.130521
rs547447016	19:1047507:AGGAGCAG>A	AGGAGCAG	T263094:708-710:EEQ/X:frameshift_variant(HC)	T263094:708-710:EEQ/X:frameshift_variant(HC);T433129:708-710:EEQ/X:frameshift_variant(HC);T435683:570-572:EEQ/X:frameshift_variant(HC)	NA	1	32		0.00199517	35586	0.00199235	88840	nfe	0.00198666	73490	nfe	Differential missingness	Differential missingness	Differential missingness	0.00266025	0.00216014	0.00248903	26.7754	86.7907	2.23	25.3164	23.1269	2.12	51.0245	107.801	2.16	0.99009	0.83825	0.991006	0.00359796	0.0932894	0.00403315	2.01 (1.35-3.01)	1.55 (0.81-2.97)	1.69 (1.21-2.36)							0.105908	0.132275	0.0800149
	19:1047510:AGC>A	AGC	T263094:709-710:EQ/EX:frameshift_variant(HC)	T263094:709-710:EQ/EX:frameshift_variant(HC);T433129:709-710:EQ/EX:frameshift_variant(HC);T435683:571-572:EQ/EX:frameshift_variant(HC)	NA	1	33		0	35864								Differential missingness	Differential missingness		4.46469e-05	1.60847e-05				1.00047	0.000777445	<0.1	1.01056	0.0158081	<0.1																0.0958157	0.116207	0.0757905
	19:1047512:C>T	C	T263094:710:Q/*:stop_gained(HC)	T263094:710:Q/*:stop_gained(HC);T433129:710:Q/*:stop_gained(HC);T435683:572:Q/*:stop_gained(HC)	NA	1	44		2.75619e-05	36282	1.10463e-05	90528	nfe	1.33815e-05	74730	nfe	Differential missingness		Differential missingness	6.48722e-05		3.51247e-05	1.1496	1.61979	0.97				0.81528	1.42603	1.78																0.0944993	0.115321	0.0740511
rs749229097	19:1047525:C>T	C	T263094:714:A/V:missense_variant	T263094:714:A/V:missense_variant;T433129:714:A/V:missense_variant;T435683:576:A/V:missense_variant	0.187	0	19.26		0	38800	5.93331e-05	16854	eas	8.16993e-05	12240	eas	REVEL/LOF score too low: 0.19		REVEL/LOF score too low: 0.19	2.41848e-05		1.60342e-05	1.00985	0.022596	<0.1				1.00833	0.014815	<0.1																0.0661652	0.073001	0.0594521
rs3752239	19:1047537:A>C	A	T263094:718:N/T:missense_variant	T263094:718:N/T:missense_variant;T433129:718:N/T:missense_variant;T435683:580:N/T:missense_variant	0.291	0	23.6		0.040829	40388	0.1708	17260	eas	0.170749	12492	eas	Missingness;POPMAF is too high: 0.035 in ADES, 0.171 in GNOMAD-NONNEURO in eas;MAF is too high: 0.035 in ADES, 0.041 in GNOMAD	Differential missingness;Missingness;POPMAF is too high: 0.037 in ADES, 0.171 in GNOMAD-NONNEURO in eas;MAF is too high: 0.037 in ADES, 0.041 in GNOMAD	Differential missingness;Missingness;POPMAF is too high: 0.036 in ADES, 0.171 in GNOMAD-NONNEURO in eas;MAF is too high: 0.036 in ADES, 0.041 in GNOMAD	0.0352138	0.0368914	0.0360167	648.144	855.132	0.9	579.202	248.124	0.99	1201.22	1097.01	0.93	5.42133e-07	7.77847e-06	3.60489e-11	0.0136421	0.65802	0.241294	0.86 (0.75-0.97)	1.04 (0.88-1.22)	0.94 (0.85-1.04)							0.212349	0.261134	0.164441
rs368240505	19:1047555:C>T	C	T263094:724:T/M:missense_variant	T263094:724:T/M:missense_variant;T433129:724:T/M:missense_variant;T435683:586:T/M:missense_variant	0.232	0	15.42			41458		17666	eas		12716	eas	REVEL/LOF score too low: 0.23		REVEL/LOF score too low: 0.23	4.80474e-05		3.19047e-05	1.01465	1.0365	0.7				1.01185	1.02399	1.03																0.0508384	0.0543396	0.0474001
	19:1047558:CAG>C	CAG	T263094:725-726:AD/AX:frameshift_variant(HC)	T263094:725-726:AD/AX:frameshift_variant(HC);T433129:725-726:AD/AX:frameshift_variant(HC);T435683:587-588:AD/AX:frameshift_variant(HC)	NA	1	25.7		0	41599											8.91026e-05	3.16798e-05				1.99722	0.00099817	<0.1	2.00709	0.0143933	<0.1																0.0524683	0.0568067	0.0482077
rs757657653	19:1047634:C>A	C	T263094:750:Y/*:stop_gained(HC)	T263094:750:Y/*:stop_gained(HC);T433129:750:Y/*:stop_gained(HC);T435683:612:Y/*:stop_gained(HC)	NA	1	42		4.89524e-05	40856	2.98739e-05	100422	nfe	1.22097e-05	81902	nfe	Differential missingness		Differential missingness	2.46055e-05		1.62273e-05	0.017846	1.03256	>10				0.0143392	1.02113	>10																0.144021	0.169155	0.119339
	19:1047644:G>C	G	T263094:754:V/L:missense_variant	T263094:754:V/L:missense_variant;T433129:754:V/L:missense_variant;T435683:616:V/L:missense_variant	0.405	0	23		0	40665		NA			NA		Differential missingness;Missingness	Differential missingness	Differential missingness	2.6604e-05	4.50937e-05	3.28443e-05	0.0511429	1.08458	>10	0.00943943	1.00183	>10	0.0412309	2.05456	>10																0.156465	0.180099	0.133255
	19:1047647:T>A	T	T263094:755:C/S:missense_variant	T263094:755:C/S:missense_variant;T433129:755:C/S:missense_variant;T435683:617:C/S:missense_variant	0.464	0	25.1		0	40822		NA			NA		Differential missingness;Missingness		Differential missingness	2.49328e-05		1.63809e-05	0.0242301	1.04015	>10				0.0208745	1.02439	>10																0.156778	0.180605	0.133379
	19:1047647:T>G	T	T263094:755:C/G:missense_variant	T263094:755:C/G:missense_variant;T433129:755:C/G:missense_variant;T435683:617:C/G:missense_variant	0.528	0	23.9		2.48781e-05	40196	2.03326e-05	98364	nfe	2.48707e-05	80416	nfe	Differential missingness;Missingness		Differential missingness	2.49743e-05		1.64088e-05	0.0242703	1.04188	>10				0.0199627	1.02708	>10																0.156778	0.180605	0.133379
rs780075115	19:1047648:G>T	G	T263094:755:C/F:missense_variant	T263094:755:C/F:missense_variant;T433129:755:C/F:missense_variant;T435683:617:C/F:missense_variant	0.327	0	15.78		5.04465e-05	39646	0.000137903	29006	sas	0.000137922	29002	sas	Differential missingness;Missingness		Differential missingness	0.000108417		6.3703e-05	3.42944	1.19887	0.24				3.19593	0.868959	0.28																0.166776	0.191549	0.142449
rs76282929	19:1048898:G>C	G	T263094:758:Q/H:missense_variant	T263094:758:Q/H:missense_variant;T433129:758:Q/H:missense_variant;T435683:620:Q/H:missense_variant	0.51	0	24	Benign	7.32637e-05	40948	0.045002	15066	afr	0.0450978	15034	afr	POPMAF is too high: 0.000 in ADES, 0.045 in GNOMAD-NONNEURO in afr	POPMAF is too high: 0.000 in ADES, 0.045 in GNOMAD-NONNEURO in afr	POPMAF is too high: 0.000 in ADES, 0.045 in GNOMAD-NONNEURO in afr	2.34572e-05	0.000133785	6.27447e-05	0.000386327	1.001	>10	3.0001	0.000158326	<0.1	3.00106	1.00268	0.34																0.00357311	0.0058831	0.00130459
	19:1048902:G>T	G	T263094:760:G/W:missense_variant	T263094:760:G/W:missense_variant;T433129:760:G/W:missense_variant;T435683:622:G/W:missense_variant	0.792	0	27.9		0	41641		NA			NA					2.3884e-05		1.58683e-05	0.000308741	1.0193	>10				0.000223858	1.01233	>10																0.00351042	0.0058831	0.00118034
	19:1048920:A>G	A	T263094:766:N/D:missense_variant	T263094:766:N/D:missense_variant;T433129:766:N/D:missense_variant;T435683:628:N/D:missense_variant	0.355	0	20.6		0	41166		NA			NA					2.34366e-05		1.56779e-05	1.00012	0.000389448	<0.1				1.00008	0.000319954	<0.1																0.00072089	0.0010754	0.00037274
	19:1048924:T>C	T	T263094:767:F/S:missense_variant	T263094:767:F/S:missense_variant;T433129:767:F/S:missense_variant;T435683:629:F/S:missense_variant	0.732	0	26.8		0	41061		NA			NA					2.34358e-05		1.56777e-05	1.00012	0.000355362	<0.1				1.00011	0.000286306	<0.1																0.000908948	0.00132844	0.000496987
rs199819322	19:1048927:C>T	C	T263094:768:P/L:missense_variant	T263094:768:P/L:missense_variant;T433129:768:P/L:missense_variant;T435683:630:P/L:missense_variant	0.272	0	19.82		0	41668	0.00100956	29716	sas	0.00100983	29708	sas				2.34358e-05		1.56776e-05	0.000165906	1.00031	>10				0.000117794	1.00027	>10																0.00100298	0.0013917	0.000621234
rs557493808	19:1048932:C>T	C	T263094:770:R/W:missense_variant	T263094:770:R/W:missense_variant;T433129:770:R/W:missense_variant;T435683:632:R/W:missense_variant	0.479	0	29.4		4.79547e-05	41706	6.7254e-05	29738	sas	7.53239e-05	13276	eas				7.03117e-05	4.46163e-05	6.27155e-05	1.00037	2.00124	1.37	0.000153418	1.00041	>10	0.000406922	4.00147	>10																0.00109701	0.0013917	0.000807604
rs768050490	19:1048933:G>A	G	T263094:770:R/Q:missense_variant	T263094:770:R/Q:missense_variant;T433129:770:R/Q:missense_variant;T435683:632:R/Q:missense_variant	0.159	0	23.7		9.58359e-05	41738	0.000164745	18210	eas	0.000226142	13266	eas	REVEL/LOF score too low: 0.16		REVEL/LOF score too low: 0.16	9.37682e-05		6.27291e-05	1.00063	3.00233	2.06				1.00068	3.00207	3.06																0.00100298	0.00126518	0.000745481
	19:1048944:T>C	T	T263094:774:W/R:missense_variant	T263094:774:W/R:missense_variant;T433129:774:W/R:missense_variant;T435683:636:W/R:missense_variant	0.621	0	26.2			41894		NA			NA					2.44814e-05		1.61249e-05	9.41568e-05	1.04502	>10				8.31035e-05	1.02885	>10																0.000846262	0.0010754	0.000621234
rs149949633	19:1048950:G>A	G	T263094:776:G/R:missense_variant	T263094:776:G/R:missense_variant;T433129:776:G/R:missense_variant;T435683:638:G/R:missense_variant	0.456	0	25.4		0.000216003	41666	0.000218675	109752	nfe	0.000185365	86316	nfe				0.000210977	0.000223032	0.000219543	1.00217	8.00445	5.49	3.00061	2.0011	1.54	4.00291	10.0061	2.55	0.976874	0.667912	0.903593	0.181102	0.388521	0.227815	4.18 (1.04-16.76)	1.35 (0.17-11.06)	2.10 (0.69-6.36)							0.00109701	0.00177126	0.000434864
rs149949633	19:1048950:G>T	G	T263094:776:G/*:stop_gained(HC)	T263094:776:G/*:stop_gained(HC);T433129:776:G/*:stop_gained(HC);T435683:638:G/*:stop_gained(HC)	NA	1	43		4.80008e-05	41666	2.73344e-05	109752	nfe	2.31707e-05	86316	nfe				4.698e-05	8.92061e-05	6.27866e-05	1.00409	1.00148	0.69	0.000191212	2.00034	>10	1.00449	3.00192	3.04																0.00109701	0.00177126	0.000434864
	19:1048954:C>T	C	T263094:777:P/L:missense_variant	T263094:777:P/L:missense_variant;T433129:777:P/L:missense_variant;T435683:639:P/L:missense_variant	0.15	0	17.1		0	41603								REVEL/LOF score too low: 0.15	REVEL/LOF score too low: 0.15		4.45963e-05	1.56786e-05				1.00005	6.49802e-05	<0.1	1.0001	0.000352419	<0.1																0.00109701	0.00177126	0.000434864
rs751607281	19:1048956:C>G	C	T263094:778:R/G:missense_variant	T263094:778:R/G:missense_variant;T433129:778:R/G:missense_variant;T435683:640:R/G:missense_variant	0.135	0	9.349		0	41666		NA			NA		REVEL/LOF score too low: 0.14		REVEL/LOF score too low: 0.14	2.3441e-05		1.56804e-05	0.000183309	1.00051	>10				0.000164746	1.0004	>10																0.00109701	0.00183451	0.00037274
rs751607281	19:1048956:C>T	C	T263094:778:R/W:missense_variant	T263094:778:R/W:missense_variant;T433129:778:R/W:missense_variant;T435683:640:R/W:missense_variant	0.369	0	21.2		0	41478	0.000148298	33716	amr	0.000168441	29684	amr				2.3462e-05		1.56893e-05	0.000183473	1.00141	>10				0.000165408	1.00097	>10																0.00109701	0.00183451	0.00037274
rs999060047	19:1048957:G>A	G	T263094:778:R/Q:missense_variant	T263094:778:R/Q:missense_variant;T433129:778:R/Q:missense_variant;T435683:640:R/Q:missense_variant	0.241	0	4.072			41324		NA			NA		REVEL/LOF score too low: 0.24		REVEL/LOF score too low: 0.24	2.34438e-05		1.56813e-05	0.000220561	1.0006	>10				0.000169928	1.00045	>10																0.00115969	0.00196103	0.00037274
	19:1048958:G>GC	G	T263094:778-779:-/X:frameshift_variant(HC)	T263094:778-779:-/X:frameshift_variant(HC);T433129:778-779:-/X:frameshift_variant(HC);T435683:640-641:-/X:frameshift_variant(HC)	NA	1	17.86		0	41312	9.18425e-06	108882	nfe	1.16702e-05	85688	nfe				2.37809e-05		1.58256e-05	0.000221694	1.01498	>10				0.000174603	1.00966	>10																0.00112835	0.00189777	0.00037274
	19:1048962:C>T	C	T263094:780:P/S:missense_variant	T263094:780:P/S:missense_variant;T433129:780:P/S:missense_variant;T435683:642:P/S:missense_variant	0.263	0	13.29			41286		NA			NA					2.34475e-05		1.56826e-05	1.00026	0.000715579	<0.1				1.00019	0.000516486	<0.1																0.00153581	0.00234059	0.000745481
rs377353003	19:1048963:C>A	C	T263094:780:P/H:missense_variant	T263094:780:P/H:missense_variant;T433129:780:P/H:missense_variant;T435683:642:P/H:missense_variant	0.284	0	19.45		2.42589e-05	41222	8.91001e-05	33670	amr	6.749e-05	29634	amr				4.79353e-05		3.1814e-05	0.000471068	2.04589	>10				0.000394112	2.02966	>10																0.0018179	0.0027834	0.000869727
rs369433123	19:1048969:G>A	G	T263094:782:S/N:missense_variant	T263094:782:S/N:missense_variant;T433129:782:S/N:missense_variant;T435683:644:S/N:missense_variant	0.058	0	4.057		0	40952	9.25789e-06	108016	nfe	1.17622e-05	85018	nfe		REVEL/LOF score too low: 0.06	REVEL/LOF score too low: 0.06		4.45977e-05	1.57041e-05				5.64528e-05	1.00009	>10	0.000426755	1.00165	>10																0.00354176	0.00537702	0.00173945
rs369433123	19:1048969:G>T	G	T263094:782:S/I:missense_variant	T263094:782:S/I:missense_variant;T433129:782:S/I:missense_variant;T435683:644:S/I:missense_variant	0.229	0	9.371		2.44188e-05	40952	4.62894e-05	108016	nfe	5.88111e-05	85018	nfe	VBD-tech-low: 21.29;REVEL/LOF score too low: 0.23	REVEL/LOF score too low: 0.23	REVEL/LOF score too low: 0.23	0.000115405	8.92276e-05	0.000108154	1.97227	2.95438	1.03	0.00038881	2.00063	>10	1.96424	4.93704	2.56			0.933627			0.461399			1.90 (0.39-9.10)							0.00354176	0.00537702	0.00173945
rs747657133	19:1048975:C>T	C	T263094:784:A/V:missense_variant	T263094:784:A/V:missense_variant;T433129:784:A/V:missense_variant;T435683:646:A/V:missense_variant	0.2	0	2.921		2.4841e-05	40256	6.09793e-05	32798	amr	6.94879e-05	28782	amr	REVEL/LOF score too low: 0.20		REVEL/LOF score too low: 0.20	2.4366e-05		1.60754e-05	0.0364727	1.00371	>10				0.0233149	1.00245	>10																0.0100298	0.0163209	0.00385165
	19:1048981:G>C	G	T263094:786:C/S:missense_variant	T263094:786:C/S:missense_variant;T433129:786:C/S:missense_variant;T435683:648:C/S:missense_variant	0.144	0	0.313			39320		NA			NA		Differential missingness;REVEL/LOF score too low: 0.14		Differential missingness;REVEL/LOF score too low: 0.14	4.71082e-05		3.14624e-05	1.00204	1.009	0.69				1.00151	1.0061	1.02																0.0152327	0.0251139	0.00552898
rs142153271	19:1048983:C>G	C	T263094:787:P/A:missense_variant	T263094:787:P/A:missense_variant;T433129:787:P/A:missense_variant;T435683:649:P/A:missense_variant	0.242	0	0.057		0.000152145	39436	0.000105885	103886	nfe	0.000122462	81658	nfe	Differential missingness;REVEL/LOF score too low: 0.24	Differential missingness;REVEL/LOF score too low: 0.24	Differential missingness;REVEL/LOF score too low: 0.24	0.000423877	0.000223182	0.000251964	15.0168	3.07848	0.14	4.00166	1.00341	0.58	12.0144	4.06341	0.34	3.0433e-05	0.324473	0.00798878	0.576789	0.537361	0.959003	0.67 (0.25-1.79)	1.11 (0.14-9.03)	0.97 (0.34-2.74)							0.0153894	0.0253669	0.0055911
rs200858983	19:1048984:C>T	C	T263094:787:P/L:missense_variant	T263094:787:P/L:missense_variant;T433129:787:P/L:missense_variant;T435683:649:P/L:missense_variant	0.152	0	11.23		7.63709e-05	39282	0.00081311	31976	amr	0.00057196	27974	amr	Differential missingness;REVEL/LOF score too low: 0.15		Differential missingness;REVEL/LOF score too low: 0.15	9.42103e-05		6.30672e-05	0.00381215	4.01803	>10				0.00591481	4.0184	>10																0.0156088	0.0258097	0.0055911
rs763104105	19:1048987:C>T	C	T263094:788:T/I:missense_variant	T263094:788:T/I:missense_variant;T433129:788:T/I:missense_variant;T435683:650:T/I:missense_variant	0.116	0	11.83		7.80925e-05	38416	8.9176e-05	100924	nfe	0.000100768	79390	nfe	Differential missingness;REVEL/LOF score too low: 0.12	Differential missingness;REVEL/LOF score too low: 0.12	Differential missingness;REVEL/LOF score too low: 0.12	9.42019e-05	8.92518e-05	9.43743e-05	2.00391	2.01757	0.69	2.00041	0.00114737	<0.1	4.00409	2.01794	0.51			0.207391			0.362159			0.45 (0.08-2.46)							0.0197461	0.0326417	0.00708206
	19:1049264:G>A	G	T263094:::splice_acceptor_variant(HC)	T263094:::splice_acceptor_variant(HC);T433129:::splice_acceptor_variant(HC);T435683:::splice_acceptor_variant(HC)	NA	1	32		0	40599								Differential missingness	Differential missingness		4.46181e-05	1.62533e-05				0.000329746	1.00028	>10	0.00905781	1.02807	>10																0.0792039	0.119243	0.0398832
	19:1049270:G>C	G	T263094:796:V/L:missense_variant	T263094:796:V/L:missense_variant;T433129:796:V/L:missense_variant;T435683:658:V/L:missense_variant	0.114	0	12.62		0	41123		NA			NA		Differential missingness;REVEL/LOF score too low: 0.11		Differential missingness;REVEL/LOF score too low: 0.11	4.77986e-05		3.17525e-05	1.0106	1.02993	0.7				1.00694	1.01919	1.03																0.0717129	0.109122	0.0349755
rs372623005	19:1049285:C>A	C	T263094:801:P/T:missense_variant	T263094:801:P/T:missense_variant;T433129:801:P/T:missense_variant;T435683:663:P/T:missense_variant	0.168	0	8.23		0	42180	9.09025e-06	110008	nfe	1.15545e-05	86546	nfe	QC-excluded: VQSR;Differential missingness;REVEL/LOF score too low: 0.17	Differential missingness;REVEL/LOF score too low: 0.17	Differential missingness;REVEL/LOF score too low: 0.17	4.58917e-05	0.000133848	7.86357e-05	1.00708	0.952033	0.65	3.00106	0.000603784	<0.1	4.0123	1.00545	0.26			0.103092			0.343726			0.34 (0.05-2.16)							0.0532205	0.0817308	0.0252221
	19:1049288:G>A	G	T263094:802:G/S:missense_variant	T263094:802:G/S:missense_variant;T433129:802:G/S:missense_variant;T435683:664:G/S:missense_variant	0.173	0	14.2		0	42560		NA			NA		Differential missingness;REVEL/LOF score too low: 0.17		Differential missingness;REVEL/LOF score too low: 0.17	2.39323e-05		1.5892e-05	0.00355743	1.01811	>10				0.00240744	1.01166	>10																0.0506504	0.0782515	0.0235448
rs747154333	19:1049312:C>G	C	T263094:810:R/G:missense_variant	T263094:810:R/G:missense_variant;T433129:810:R/G:missense_variant;T435683:672:R/G:missense_variant	0.514	0	23.1		0	42582		NA			NA					2.35521e-05		1.57427e-05	1.00185	0.0035891	<0.1				1.0016	0.00294057	<0.1																0.0199342	0.0274545	0.0125489
rs747154333	19:1049312:C>T	C	T263094:810:R/C:missense_variant	T263094:810:R/C:missense_variant;T433129:810:R/C:missense_variant;T435683:672:R/C:missense_variant	0.534	0	24.6		0	42588	3.27375e-05	30546	sas	3.28688e-05	30424	amr					4.46157e-05	1.57427e-05				1.00031	0.00024459	<0.1	1.0016	0.00294057	<0.1																0.0199342	0.0274545	0.0125489
rs140454592	19:1049313:G>A	G	T263094:810:R/H:missense_variant	T263094:810:R/H:missense_variant;T433129:810:R/H:missense_variant;T435683:672:R/H:missense_variant	0.391	0	22.8		2.34742e-05	42600	6.23752e-05	16032	afr	6.24922e-05	16002	afr				4.92704e-05		3.24034e-05	2.00491	0.0984486	<0.1				2.00363	0.064029	<0.1																0.0201536	0.0277707	0.0126732
rs983694074	19:1049318:C>A	C	T263094:812:L/M:missense_variant	T263094:812:L/M:missense_variant;T433129:812:L/M:missense_variant;T435683:674:L/M:missense_variant	0.481	0	24.1		9.38482e-05	42622	4.49035e-05	111350	nfe	5.71102e-05	87550	nfe				7.06524e-05		4.72562e-05	1.00343	2.01272	1.38				1.00393	2.01149	2.04																0.0161417	0.0213816	0.0109958
	19:1049319:T>C	T	T263094:812:L/P:missense_variant	T263094:812:L/P:missense_variant;T433129:812:L/P:missense_variant;T435683:674:L/P:missense_variant	0.866	0	24.7		0	42627											4.46193e-05	1.58618e-05				0.000272559	1.00036	>10	0.0101478	1.00199	>10																0.0165178	0.0218244	0.0113065
rs373849833	19:1049327:C>T	C	T263094:815:R/C:missense_variant	T263094:815:R/C:missense_variant;T433129:815:R/C:missense_variant;T435683:677:R/C:missense_variant	0.293	0	20.6		2.34588e-05	42628	0.000124642	16046	afr	0.000124875	16016	afr				4.70489e-05	4.46718e-05	4.71686e-05	0.00312701	2.00539	>10	1.00095	0.000856197	<0.1	1.0039	2.00593	2.03																0.0150133	0.0192308	0.0108716
rs150412128	19:1049357:C>G	C	T263094:825:R/G:missense_variant	T263094:825:R/G:missense_variant;T433129:825:R/G:missense_variant;T435683:687:R/G:missense_variant	0.321	0	15.36		0.00044624	42578	0.000352075	110772	nfe	0.000275837	87008	nfe				7.07262e-05	0.000133842	7.88307e-05	1.00643	2.01287	1.37	1.00052	2.00102	4.63	1.01006	4.02013	4.05			0.934063			0.233013			3.86 (0.60-24.69)							0.0169879	0.0218877	0.0121762
rs150412128	19:1049357:C>T	C	T263094:825:R/W:missense_variant	T263094:825:R/W:missense_variant;T433129:825:R/W:missense_variant;T435683:687:R/W:missense_variant	0.446	0	22.8		2.34863e-05	42578	0.000261677	30572	sas	0.000261746	30564	sas				2.39562e-05		1.59007e-05	1.00217	0.0205168	<0.1				1.00145	0.013171	<0.1																0.0169879	0.0218877	0.0121762
rs775554789	19:1049358:G>C	G	T263094:825:R/P:missense_variant	T263094:825:R/P:missense_variant;T433129:825:R/P:missense_variant;T435683:687:R/P:missense_variant	0.528	0	22.3		4.69638e-05	42586	3.27054e-05	30576	sas	3.44701e-05	87032	nfe				2.35938e-05		1.57481e-05	0.00265935	1.00456	>10				0.0018384	1.00305	>10																0.0167372	0.0219509	0.0116171
rs199517653	19:1049360:G>A	G	T263094:826:G/R:missense_variant	T263094:826:G/R:missense_variant;T433129:826:G/R:missense_variant;T435683:688:G/R:missense_variant	0.613	0	20.7		0.0006574	42592	0.000694833	110818	nfe	0.000712202	87054	nfe				0.0010375	0.00111539	0.00105492	14.1021	30.1889	1.47	14.0039	11.0097	1.82	28.1093	39.2049	1.42	0.680799	0.706077	0.554489	0.116009	0.0716653	0.0682855	1.68 (0.90-3.14)	2.02 (0.79-5.17)	1.60 (0.97-2.66)	outlier	0.936098			0.554489	0.994943	0.0185237	0.0245445	0.012611
rs774198527	19:1049361:G>T	G	T263094:826:G/V:missense_variant	T263094:826:G/V:missense_variant;T433129:826:G/V:missense_variant;T435683:688:G/V:missense_variant	0.704	0	23.7		0	42578	2.70929e-05	110730	nfe	3.44947e-05	86970	nfe				2.49089e-05	8.92135e-05	4.88046e-05	0.00269773	1.06066	>10	0.000141864	2.00056	>10	0.00518256	3.10904	>10																0.0185551	0.0244813	0.0127353
rs760050206	19:1049363:C>T	C	T263094:827:L/F:missense_variant	T263094:827:L/F:missense_variant;T433129:827:L/F:missense_variant;T435683:689:L/F:missense_variant	0.6	0	24.6		0	42586	3.27054e-05	30576	sas	3.27139e-05	30568	sas				2.35421e-05		1.57248e-05	0.00153853	1.00347	>10				0.00104525	1.00235	>10																0.018179	0.024165	0.0123004
rs765794493	19:1049368:C>A	C	T263094:828:S/R:missense_variant	T263094:828:S/R:missense_variant;T433129:828:S/R:missense_variant;T435683:690:S/R:missense_variant	0.557	0	22.9			42570		NA			NA					2.35727e-05		1.57367e-05	0.00174374	1.00457	>10				0.00116574	1.00299	>10																0.0225357	0.0311235	0.014102
rs376512064	19:1049372:G>A	G	T263094:830:D/N:missense_variant	T263094:830:D/N:missense_variant;T433129:830:D/N:missense_variant;T435683:692:D/N:missense_variant	0.163	0	19.67		2.3494e-05	42564	0.000229058	30560	sas	0.000229118	30552	sas		REVEL/LOF score too low: 0.16	REVEL/LOF score too low: 0.16		4.45997e-05	1.57519e-05				1.00006	0.000134218	<0.1	1.00155	0.00357612	<0.1																0.0230685	0.0319459	0.0143505
rs376512064	19:1049372:G>C	G	T263094:830:D/H:missense_variant	T263094:830:D/H:missense_variant;T433129:830:D/H:missense_variant;T435683:692:D/H:missense_variant	0.546	0	24.9		0	42564	9.04126e-06	110604	nfe	1.15109e-05	86874	nfe				7.07372e-05		3.15841e-05	2.00605	1.01372	0.35				2.00465	0.0107283	<0.1																0.0230685	0.0319459	0.0143505
rs369777029	19:1049378:T>C	T	T263094:832:Y/H:missense_variant	T263094:832:Y/H:missense_variant;T433129:832:Y/H:missense_variant;T435683:694:Y/H:missense_variant	0.655	0	25.7		0	42528	9.05453e-06	110442	nfe	1.15263e-05	86758	nfe	QC-excluded: VQSR;Differential missingness		Differential missingness	2.40092e-05		1.59224e-05	0.00242007	1.02253	>10				0.00157318	1.01443	>10																0.0398684	0.0649038	0.0152824
	19:1049385:G>A	G	T263094:834:G/D:missense_variant	T263094:834:G/D:missense_variant;T433129:834:G/D:missense_variant;T435683:696:G/D:missense_variant	0.687	0	22.3		0	42500	9.07441e-06	110200	nfe	1.15548e-05	86544	nfe	Differential missingness		Differential missingness	2.41311e-05		1.59729e-05	0.00361001	1.02654	>10				0.00232203	1.01691	>10																0.0463877	0.0752151	0.0180779
rs201347186	19:1049396:G>A	G	T263094:838:A/T:missense_variant	T263094:838:A/T:missense_variant;T433129:838:A/T:missense_variant;T435683:700:A/T:missense_variant	0.681	0	25.6		2.3634e-05	42312	0.000110254	18140	eas	0.000151332	13216	eas		Differential missingness	Differential missingness		4.46191e-05	2.82962e-05				1.0002	0.000432022	<0.1	1.0059	0.799676	0.81																0.0706786	0.114626	0.0275207
rs371982554	19:1049414:G>C	G	T263094:844:G/R:missense_variant	T263094:844:G/R:missense_variant;T433129:844:G/R:missense_variant;T435683:706:G/R:missense_variant	0.963	0	26.2		2.41068e-05	41482	0.000127779	15652	afr	0.000128008	15624	afr	Differential missingness	Differential missingness	Differential missingness	2.44404e-05	4.46158e-05	3.22047e-05	0.00656475	1.0368	>10	1.0002	0.000357638	<0.1	1.00843	1.04656	1.06																0.0846889	0.136323	0.0339815
rs764517205	19:1049417:G>A	G	T263094:845:A/T:missense_variant	T263094:845:A/T:missense_variant;T433129:845:A/T:missense_variant;T435683:707:A/T:missense_variant	0.809	0	26.4		0	41156	6.42756e-05	15558	afr	6.43832e-05	15532	afr	Differential missingness		Differential missingness	2.45619e-05		1.61779e-05	1.00782	0.0407338	<0.1				1.00538	0.0269364	<0.1																0.0876038	0.141447	0.034727
rs774995833	19:1049426:AC>A	AC	T263094:848:T/X:frameshift_variant(HC)	T263094:848:T/X:frameshift_variant(HC);T433129:848:T/X:frameshift_variant(HC);T435683:710:T/X:frameshift_variant(HC)	NA	1	32		0.000248731	40204	0.000135525	103302	nfe	0.00016109	80700	nfe	QC-excluded: abhet too low;Differential missingness		Differential missingness	2.46785e-05		1.67442e-05	0.00976354	1.04376	>10				0.0129611	1.05549	>10																0.107601	0.172761	0.0436106
rs771395460	19:1050948:A>T	A	T263094:861:S/C:missense_variant	T263094:861:S/C:missense_variant;T433129:861:S/C:missense_variant;T435683:723:S/C:missense_variant	0.598	0	24		2.35483e-05	42466	8.95592e-06	111658	nfe	1.13955e-05	87754	nfe	Differential missingness	Differential missingness	Differential missingness	2.35909e-05	4.46082e-05	3.14901e-05	0.00159146	1.0055	>10	1.00008	0.000306729	<0.1	1.00209	1.00729	1.02																0.0243535	0.0383983	0.010561
rs139251928	19:1050978:G>C	G	T263094:871:D/H:missense_variant	T263094:871:D/H:missense_variant;T433129:871:D/H:missense_variant;T435683:733:D/H:missense_variant	0.628	0	23.1		2.34082e-05	42720	0.00342253	16070	afr	0.00343064	16032	afr					4.45966e-05	1.57226e-05				1.00004	8.43943e-05	<0.1	1.00118	0.00208123	<0.1																0.0117223	0.017333	0.00621234
rs568769264	19:1050985:G>A	G	T263094:873:R/H:missense_variant	T263094:873:R/H:missense_variant;T433129:873:R/H:missense_variant;T435683:735:R/H:missense_variant	0.35	0	22.1		9.35891e-05	42740	0.000106988	112162	nfe	0.000113458	88138	nfe				9.43659e-05	8.92049e-05	9.44579e-05	3.00966	1.01882	0.23	1.0001	1.00041	2.31	4.00919	2.01817	0.51			0.205843			0.280875			0.38 (0.07-2.06)							0.012788	0.0191043	0.00658508
rs74176364	19:1050996:G>A	G	T263094:877:A/T:missense_variant	T263094:877:A/T:missense_variant;T433129:877:A/T:missense_variant;T435683:739:A/T:missense_variant	0.198	0	15.67		0.00851542	42746	0.0964958	34530	amr	0.098917	30470	amr	POPMAF is too high: 0.006 in ADES, 0.099 in GNOMAD-NONNEURO in amr;REVEL/LOF score too low: 0.20	POPMAF is too high: 0.007 in ADES, 0.099 in GNOMAD-NONNEURO in amr;REVEL/LOF score too low: 0.20	POPMAF is too high: 0.006 in ADES, 0.099 in GNOMAD-NONNEURO in amr;REVEL/LOF score too low: 0.20	0.0061233	0.00718132	0.00646541	108.362	153.042	0.97	123.031	38.0171	0.71	222.422	190.136	0.87	0.0183149	4.34252e-05	1.06985e-05	0.756642	0.068543	0.326591	0.96 (0.74-1.24)	0.75 (0.52-1.09)	0.90 (0.73-1.11)							0.013885	0.0208122	0.00708206
rs139415355	19:1050999:G>A	G	T263094:878:A/T:missense_variant	T263094:878:A/T:missense_variant;T433129:878:A/T:missense_variant;T435683:740:A/T:missense_variant	0.177	0	16.32		2.34028e-05	42730	0.000144818	34526	amr	0.000164128	30464	amr	QC-excluded: VQSR;REVEL/LOF score too low: 0.18	REVEL/LOF score too low: 0.18	REVEL/LOF score too low: 0.18	4.73931e-05	8.92083e-05	6.31531e-05	2.00531	0.017897	<0.1	2.00024	0.000345153	<0.1	4.00693	0.0228742	<0.1																0.0142924	0.0216346	0.00708206
[truncated: 409 more rows]
[truncated: 4 more columns]

## Sheet: ATP8B4
Variant Annotation					Impact prediction				Gnomad														Allele dosages									Outliers			Single variant association (Logistic regression)						Statistical refinement Stage 1
[truncated: 259 more rows]
[truncated: 4 more columns]

[truncated: 6 more sheets: ABCA1, ADAM10, RIN3, CLU, ZCWPW1, ACE]
