# Supplementary material for: Exome sequencing identifies rare damaging variants in ATP8B4 and ABCA1 as risk factors for Alzheimer’s disease
Source: Nat Genet. 2022 Nov 21;54(12):1786–94. doi: 10.1038/s41588-022-01208-7 (PMC9729101; doi:10.1038/s41588-022-01208-7)
Supplement: Source Data Fig. 2 — Statistical source data underlying Fig. 2. [file 41588_2022_1208_MOESM5_ESM.xlsx]

## Sheet: figure_2a
	Cumulative carrier frequency by age at onset					Confidence intervals (95%)
gene	<65	65-75	75-85	>=85	controls	<65	65-75	75-85	>=85	controls
SORL1	0.0274677	0.0198249	0.0123146	0.0118168	0.00683357	0.0235-0.0318	0.0157-0.0245	0.0090-0.0163	0.0081-0.0161	0.0057-0.0082
TREM2	0.0221513	0.0260041	0.0153932	0.00886263	0.00615021	0.0185-0.0261	0.0212-0.0313	0.0116-0.0196	0.0057-0.0127	0.0050-0.0075
ABCA7	0.0618465	0.0532956	0.0495382	0.0472674	0.0390135	0.0566-0.0694	0.0471-0.0616	0.0435-0.0580	0.0405-0.0568	0.0367-0.0427
ATP8B4	0.0356194	0.0321833	0.0347047	0.0236337	0.0208735	0.0313-0.0410	0.0270-0.0383	0.0290-0.0412	0.0184-0.0299	0.0188-0.0232
ABCA1	0.0152401	0.0141607	0.00979569	0.00812408	0.00521836	0.0122-0.0186	0.0107-0.0182	0.0068-0.0134	0.0051-0.0117	0.0042-0.0064
ADAM10	0.00230374	0.000514933	0.000559754	0.000369276	0.000248494	0.0012-0.0036	0.0001-0.0014	0.0001-0.0015	0.0000-0.0014	0.0001-0.0006
RIN3	0.0267462	0.0184082	0.0236152	0.0210843	0.0162034	0.0230-0.0318	0.0145-0.0232	0.0190-0.0292	0.0163-0.0273	0.0144-0.0185
CLU	0.00230902	0.00108284	0.000874636	0.000753012	0.000338983	0.0012-0.0037	0.0003-0.0024	0.0002-0.0021	0.0001-0.0020	0.0001-0.0007
ZCWPW1	0.00153965	0.000270709	0.000874636	0.000376506	0.000135593	0.0006-0.0026	0.0000-0.0010	0.0002-0.0020	0.0000-0.0013	0.0000-0.0004
ACE	0.00596498	0.00487277	0.003207	0.00338855	0.0020339	0.0041-0.0082	0.0029-0.0074	0.0016-0.0054	0.0016-0.0059	0.0014-0.0028

## Sheet: figure_2b
		Odds-ratio by age-at-onset				Confidence intervals (95%)
gene	variants	<65	65-75	75-85	>=85	<65	65-75	75-85	>=85
SORL1	all_variants	3.29052	2.59013	1.69568	1.52719	2.610-4.149	1.967-3.411	1.222-2.352	1.049-2.224
TREM2	all_variants	3.77007	4.12962	2.42976	1.47582	2.872-4.949	3.113-5.479	1.745-3.383	0.943-2.310
ABCA7	all_variants	1.62811	1.45924	1.3165	1.21888	1.426-1.859	1.249-1.704	1.116-1.552	1.012-1.469
ATP8B4	all_variants	1.53366	1.46832	1.52042	1.04354	1.279-1.839	1.193-1.808	1.232-1.877	0.797-1.367
ABCA1	all_variants	2.97122	2.80944	1.91818	1.67714	2.172-4.065	1.980-3.986	1.285-2.864	1.050-2.680
ADAM10	all_variants	9.01612	1.87698	2.07569	1.17429	2.861-28.412	0.249-10.052	0.254-11.561	0.050-9.022
RIN3	all_variants	1.63727	1.14491	1.4377	1.26847	1.315-2.038	0.869-1.509	1.111-1.861	0.945-1.702
CLU	all_variants	5.79283	2.91645	2.35101	2.01164	1.958-17.136	0.756-11.255	0.547-10.101	0.380-10.639
ZCWPW1	all_variants	8.75357	1.68909	5.88904	2.38991	1.947-39.352	0.071-20.254	0.874-49.034	0.088-30.130
ACE	all_variants	2.44268	1.93818	1.34167	1.75726	1.467-4.067	1.071-3.509	0.670-2.688	0.867-3.562
SORL1	lof_variants	41.5302	19.3584	7.59522	5.77188	12.613-136.743	5.405-69.330	1.782-37.321	1.055-32.506
TREM2	lof_variants	5.84795	9.33273	2.06935	5.73411	1.748-19.565	2.825-30.832	0.276-10.899	1.327-24.648
ABCA7	lof_variants	2.20046	2.11647	1.34211	0.389153	1.393-3.475	1.282-3.493	0.737-2.443	0.122-1.241
ATP8B4	lof_variants	1.22424	0.659965	1.22639	1.10598	0.599-2.502	0.227-1.915	0.524-2.872	0.418-2.928
ABCA1	lof_variants	4.68203	3.34152	3.10779	1.73811	2.139-10.250	1.334-8.373	1.199-8.054	0.479-6.311
ADAM10	lof_variants	10.151	0.00133125	0.00155901	0.00191385	2.431-74.634	0.000-2.882	0.000-3.267	0.000-4.245
RIN3	lof_variants	2.86581	1.67364	0.00159735	4.83783	0.460-17.867	0.054-18.183	0.000-3.022	0.538-41.713
CLU	lof_variants	18.4843	8.39636	4.05256	0.00505948	2.972-435.533	0.734-201.660	0.143-120.816	0.000-13.266
ZCWPW1	lof_variants	9.15249	1.68808	5.76041	2.31243	1.980-42.317	0.063-19.697	0.875-49.780	0.091-25.724
ACE	lof_variants	1.72429	1.03148	1.1408	1.36091	0.881-3.373	0.416-2.558	0.463-2.809	0.532-3.481

## Sheet: figure_2cd_odds_ratios
gene_name	odds_ratio	confidence_interval (95%)	category (0=singleton, etc.)
SORL1	4.98113	3.6525-6.7931	0
SORL1	2.98645	1.7885-4.9868	1
SORL1	2.17752	1.4561-3.2565	2
SORL1	1.78766	0.9475-3.3729	3
SORL1	1.33827	0.9595-1.8665	4
TREM2	2.94225	1.0141-8.5365	0
TREM2	2.66265	0.7797-9.0926	1
TREM2	5.64781	1.7358-18.3764	2
TREM2	3.02381	1.0687-8.5554	3
TREM2	2.4251	1.9984-2.9429	4
ABCA7	1.81774	1.3893-2.3783	0
ABCA7	1.08569	0.7913-1.4896	1
ABCA7	1.23439	0.9639-1.5808	2
ABCA7	1.69912	1.2600-2.2913	3
ABCA7	1.58773	1.3627-1.8500	4
ATP8B4	0.697455	0.4250-1.1445	0
ATP8B4	1.91018	0.8444-4.3210	1
ATP8B4	1.28136	0.6394-2.5677	2
ATP8B4	1.4486	0.7766-2.7019	3
ATP8B4	1.44396	1.2540-1.6628	4
ABCA1	2.74906	1.8105-4.1743	0
ABCA1	2.06116	1.1128-3.8178	1
ABCA1	1.58522	0.9700-2.5908	2
ABCA1	4.52054	1.8491-11.0515	3
ABCA1	1.80908	1.2042-2.7177	4
ADAM10	3.9287	1.5011-10.2821	0
ADAM10	nan	nan-nan	1
ADAM10	nan	nan-nan	2
ADAM10	nan	nan-nan	3
ADAM10	nan	nan-nan	4
RIN3	1.39329	0.4671-4.2062	0
RIN3	1.70671	0.4152-8.4458	1
RIN3	2.14065	0.4147-15.8219	2
RIN3	nan	nan-nan	3
RIN3	1.46543	1.2455-1.7378	4
CLU	7.45732	2.4498-33.7652	0
CLU	nan	nan-nan	1
CLU	nan	nan-nan	2
CLU	nan	nan-nan	3
CLU	nan	nan-nan	4
ZCWPW1	6.00955	1.3038-54.5101	0
ZCWPW1	nan	nan-nan	1
ZCWPW1	3.8997	0.6815-47.1218	2
ZCWPW1	nan	nan-nan	3
ZCWPW1	nan	nan-nan	4
ACE	1.24091	0.5313-2.9944	0
ACE	4.51493	1.2679-23.9355	1
ACE	1.40972	0.7008-2.9230	2
ACE	5.24972	1.5350-28.3645	3
ACE	5.81397	2.0449-22.3410	4

## Sheet: figure_2cd_dosages
list of prioritized variants per gene with case/control dosages
gene	case_dosage_sum	control_dosage_sum
SORL1	1.00051	2.36345e-05
SORL1	1.00072	2.0001
SORL1	4.00023	1.00032
SORL1	1.00004	8.62549e-05
SORL1	1	1.10997e-06
SORL1	0.00084	1.00208
SORL1	1.00013	3.40064e-05
SORL1	1.02147	0.00760691
SORL1	1.00088	3.00012
SORL1	1.00024	6.81973e-07
SORL1	1.00069	4.43009e-06
SORL1	4.00013	5.56302e-05
SORL1	0.000116124	1.00016
SORL1	1.00248	0.000623617
SORL1	1.00023	5.29446e-05
SORL1	2.00046	3.44269e-05
SORL1	1.00146	0.000389921
SORL1	1.00045	0.000190428
SORL1	1.00003	4.41533e-06
SORL1	1.00003	5.20289e-06
SORL1	2.00002	6.57331e-05
SORL1	1.00017	0.000170126
SORL1	1.00091	0.00152164
SORL1	1.50194e-05	1.00008
SORL1	1.65468e-05	1.00001
SORL1	1.00004	5.56959e-05
SORL1	1.00013	4.27294e-05
SORL1	0.000211663	1.00024
SORL1	2.00196	6.00003
SORL1	1	7.97943e-07
SORL1	1.00008	0.000233066
SORL1	1.00005	3.82488e-05
SORL1	1.00063	8.41597e-05
SORL1	1.00021	3.62574e-05
SORL1	9.33462e-06	1.00006
SORL1	1.00126	0.000359745
SORL1	1.00085	5.32011e-05
SORL1	2.00134	3.00013
SORL1	0.00048233	1.00014
SORL1	1.0007	0.000777639
SORL1	1.00011	1.34326e-06
SORL1	1.00002	5.70405e-05
SORL1	5.00517	2.00418
SORL1	2.00075	0.000761422
SORL1	1.00014	7.84716e-05
SORL1	7.7553e-05	1.00006
SORL1	9.00798	5.0043
SORL1	1.00013	4.27294e-05
SORL1	1.21745	0.000221219
SORL1	2.00031	4.95169e-05
SORL1	2.0002	0.000106952
SORL1	2.00147	0.000233704
SORL1	1.00013	1.75728e-05
SORL1	1.00033	0.000454555
SORL1	1.00029	6.96763e-05
SORL1	0.000173543	1
SORL1	6.2828e-05	1.0001
SORL1	1.00006	6.4447e-05
SORL1	1.00791	0.00532825
SORL1	1.00007	8.33441e-05
SORL1	4.00035	0.000343445
SORL1	1.00038	0.000307061
SORL1	1.00043	0.000308484
SORL1	1.00191	0.00152848
SORL1	1.00001	9.39996e-07
SORL1	1.00023	0.000135034
SORL1	1.0003	6.801e-06
SORL1	1.00008	0.000121153
SORL1	2.00252	1.00081
SORL1	0.00011326	2.00006
SORL1	1.00209	0.000545985
SORL1	1.00008	9.65764e-05
SORL1	1.0008	0.000228062
SORL1	2.00159	0.000196161
SORL1	1	3.97388e-06
SORL1	3.00344	1.00018
SORL1	1.00003	6.79197e-07
SORL1	2.00063	0.000246658
SORL1	0.000202993	1.00021
SORL1	1.00043	0.00023533
SORL1	2.00012	0.000117161
SORL1	5.00114	0.00123276
SORL1	1.00035	3.92816e-05
SORL1	8.00646	3.00605
SORL1	1.00136	0.0004072
SORL1	1.00027	0.000267545
SORL1	1.0002	5.48224e-05
SORL1	1.00004	7.86236e-05
SORL1	6.00064	1.00217
SORL1	1.00031	3.8229e-05
SORL1	1.00006	9.12556e-06
SORL1	3.00076	4.73864e-05
SORL1	1.00032	7.30251e-05
SORL1	1.00014	5.41437e-05
SORL1	2.00098	1.00017
SORL1	1.00022	0.000106674
SORL1	1.00351	3.00051
SORL1	1.0003	9.93162e-05
SORL1	2.00101	0.000345384
SORL1	1.00012	0.000107655
SORL1	1.00014	6.50727e-06
SORL1	0.000479535	1.00014
SORL1	2.00038	4.0001
SORL1	5.00507	1.00605
SORL1	10.0067	10.0065
SORL1	2.00408	0.000866103
SORL1	1.00008	3.48366e-05
SORL1	2.00022	0.000437829
SORL1	1.00007	1.00015
SORL1	1.00013	3.46067e-05
SORL1	1.00001	1.70457e-05
SORL1	1.00029	1.5475e-05
SORL1	1.00018	3.61014e-05
SORL1	1.00013	4.27294e-05
SORL1	1	7.36837e-05
SORL1	1.6795e-05	1
SORL1	1.0002	0.000115428
SORL1	1.00003	1.96811e-06
SORL1	2.00026	2.00012
SORL1	3.00435	1.00215
SORL1	1.00037	0.000348883
SORL1	2.00025	6.04475e-05
SORL1	6.0005	0.000498315
SORL1	1.00132	0.000408887
SORL1	1.00041	0.00019156
SORL1	1.00394	0.00032606
SORL1	1.00001	9.87285e-06
SORL1	1.00011	0.000120321
SORL1	1.00024	0.000262833
SORL1	1.00018	0.000288898
SORL1	1.00006	0.000104133
SORL1	1.00004	3.55246e-05
SORL1	0.000728543	1.0003
SORL1	1.00111	0.000240802
SORL1	1.0083	0.00106042
SORL1	0.000207673	1.00022
SORL1	1.00019	2
SORL1	1.00004	7.50749e-05
SORL1	1.00092	4.001
SORL1	1.00001	1.26539e-06
SORL1	1.00021	3.35608e-05
SORL1	1.00007	0.000143413
SORL1	1.00003	2.53577e-05
SORL1	1.00008	4.55967e-07
SORL1	3.10181	8.37195e-05
SORL1	3.07359e-05	1.00008
SORL1	3.00024	0.000633435
SORL1	4.00325	0.00142329
SORL1	1.00006	5.03943e-05
SORL1	1.00076	0.000296322
SORL1	1.00046	0.000168796
SORL1	1.0001	4.12134e-05
SORL1	1.00016	9.99584e-05
SORL1	1.00067	0.000529112
SORL1	2.0038	0.000386519
SORL1	2.00252	0.000719494
SORL1	1.00067	0.000181798
SORL1	1.00024	2.21001e-05
SORL1	1.00007	8.08153e-06
SORL1	1.00036	3.95766e-05
SORL1	1.00069	0.000334899
SORL1	1.0031	0.00319228
SORL1	0.000275312	1.00004
SORL1	1.00092	0.00040671
SORL1	3.00087	3.9347e-05
SORL1	5.22473e-06	1
SORL1	1.00038	0.000120152
SORL1	1.00007	6.92054e-06
SORL1	1.00001	8.14628e-06
SORL1	1.00043	0.000319126
SORL1	8.00533	12.0003
SORL1	8.00418	12
SORL1	1.0004	0.000405488
SORL1	1.00006	1.00007
SORL1	1.00038	4.62224e-05
SORL1	1.00004	9.95148e-06
SORL1	1.00006	9.36361e-06
SORL1	1.00131	1.00035
SORL1	1.00014	5.83371e-05
SORL1	1.00005	1.00002
SORL1	1.00006	3.33637e-05
SORL1	2.0007	5.14646e-05
SORL1	1.00934	0.000398196
SORL1	1.00007	3.47709e-05
SORL1	0.000279998	1.00031
SORL1	1.00003	5.73487e-05
SORL1	1.00014	1.25376e-05
SORL1	1	2.92967e-05
SORL1	1	1.00008
SORL1	1.00015	3.55979e-05
SORL1	1.0003	0.000206175
SORL1	1.00039	3.58286e-05
SORL1	18.0019	10.0023
SORL1	1.00379	1.0658
SORL1	1.00031	1.00036
SORL1	2.00257	0.00177059
SORL1	1.00042	0.000175851
SORL1	1.00042	0.000173423
SORL1	1.00018	0.000165545
SORL1	0.0239776	1.03014
SORL1	1.00017	1.53546e-05
SORL1	1.00008	0.000233066
SORL1	1.00011	4.24089e-05
SORL1	0.000224475	1.00012
SORL1	1.00009	6.82081e-05
SORL1	2.00107	3.00026
SORL1	1	1.1716e-06
SORL1	5.00196	0.000539551
SORL1	2.00028	0.000138859
SORL1	2.00132	0.000372107
SORL1	1.00232	0.00246232
SORL1	1.00005	3.85983e-05
TREM2	255.402	83.3062
TREM2	1.00022	0.000323449
TREM2	0.000357004	1.00054
TREM2	1.00145	0.00129259
TREM2	1.00019	4.20967e-05
TREM2	1.00044	0.000185923
TREM2	1.00028	0.000211632
TREM2	2.00245	4.00269
TREM2	2.00168	0.00931303
TREM2	1.00045	0.000639367
TREM2	6.00269	2.0048
TREM2	3.00064	1.00065
TREM2	13.0109	1.01638
TREM2	9.00223	4.00226
TREM2	2.00263	0.0152773
TREM2	1.00025	4.33736e-05
TREM2	7.73885e-05	1.00006
TREM2	1.4113	0.997357
TREM2	2.00062	0.000882491
TREM2	3.0021	0.00356703
TREM2	0.000219151	1.00032
TREM2	1.00052	0.00045533
TREM2	1.0004	0.000477501
TREM2	0.000287364	1.00012
TREM2	4.00068	0.000908968
ABCA7	1.00166	0.0167589
ABCA7	14.0546	6.05046
ABCA7	1.00185	0.00176133
ABCA7	0.0226981	2.01871
ABCA7	1.00172	1.00036
ABCA7	1.00056	0.000744453
ABCA7	0.064029	2.00363
ABCA7	2.00221	0.00186438
ABCA7	1.01387	1.01704
ABCA7	2.00068	0.00158151
ABCA7	8.01723	4.02056
ABCA7	0.0608399	0.99431
ABCA7	1.00108	0.000241301
ABCA7	2.04186	0.0448835
ABCA7	1.00089	0.00618613
ABCA7	8.4321e-05	1.00005
ABCA7	0.978279	0.0120478
ABCA7	0.00245211	1.00085
ABCA7	1.00153	0.00166399
ABCA7	0.0189241	1.02171
ABCA7	1.00153	0.000993965
ABCA7	1.00099	1.00048
ABCA7	30.2734	37.1979
ABCA7	1.00117	0.0867664
ABCA7	0.00341827	1.00406
ABCA7	0.00792505	3.02551
ABCA7	0.013171	1.00145
ABCA7	1.00097	0.000165408
ABCA7	4.03565	0.0116608
ABCA7	0.000516486	1.00019
ABCA7	1.00067	0.000671338
ABCA7	1.04494	1.04186
ABCA7	2.01149	1.00393
ABCA7	3.01257	0.0101943
ABCA7	1.00072	0.000834069
ABCA7	26.0387	7.09289
ABCA7	1.00216	0.00607626
ABCA7	2.02161	2.02898
ABCA7	1.00539	1.00778
ABCA7	2.00153	0.00081573
ABCA7	4.02013	1.01006
ABCA7	0.000940794	1.00068
ABCA7	0.00059687	1.00026
ABCA7	2.03694	1.09673
ABCA7	1.03674	0.000862018
ABCA7	0.0014806	3.00156
ABCA7	1.00322	0.0033748
ABCA7	1.00132	1.00155
ABCA7	1.00799	0.00901608
ABCA7	1.00003	5.85547e-06
ABCA7	0.000238136	1.00078
ABCA7	3.05093	1.20575
ABCA7	0.00484331	2.00622
ABCA7	0.00166047	1.00162
ABCA7	1.06046	0.00202582
ABCA7	0.00277373	1.00136
ABCA7	1.00084	0.001607
ABCA7	13.0286	3.03231
ABCA7	2.00593	1.0039
ABCA7	1.00192	0.0015385
ABCA7	2.09463	1.03074
ABCA7	2.00126	0.00162583
ABCA7	1.00076	0.00233789
ABCA7	1.0052	1.11456
ABCA7	0.0143933	2.00709
ABCA7	1.00197	1.00155
ABCA7	1.00256	0.00319695
ABCA7	5.80554e-06	1.00002
ABCA7	1.00032	0.00064064
ABCA7	2.01202	0.0131691
ABCA7	1.00007	6.25691e-05
ABCA7	0.00166297	1.00175
ABCA7	1.03689	0.00155137
ABCA7	0.00160783	1.00167
ABCA7	7.02046	1.06271
ABCA7	0.000679835	1.00078
ABCA7	1.00069	0.00169448
ABCA7	1.00263	0.000754514
ABCA7	0.00342263	1.00439
ABCA7	0.0021875	2.00027
ABCA7	0.000319954	1.00008
ABCA7	1.00419	0.00339805
ABCA7	2.00125	1.02674
ABCA7	0.000143988	1.00022
ABCA7	1.00031	0.000790007
ABCA7	1.00013	5.40035e-05
ABCA7	3.85489e-06	1
ABCA7	0.00102326	2.00118
ABCA7	1.06078	1.0017
ABCA7	1.00301	0.00323807
ABCA7	7.7439	5.30967
ABCA7	1.00019	0.00015379
ABCA7	1.0008	0.00056985
ABCA7	2.06567	0.0655085
ABCA7	1.02966	2.03028
ABCA7	2.00253	0.00244781
ABCA7	1.02397	0.0212877
ABCA7	0.00387633	1.99489
ABCA7	1.00017	0.000236363
ABCA7	1.00198	0.00179726
ABCA7	1.0003	0.000550715
ABCA7	0.000521843	1.00065
ABCA7	0.000156175	2.00011
ABCA7	1.00136	0.712183
ABCA7	1.0009	2.00015
ABCA7	2.01974	3.0145
ABCA7	4.00654	4.00968
ABCA7	2.01817	4.00919
ABCA7	1.00674	0.000990807
ABCA7	1.00125	1.00244
ABCA7	1.0005	0.000815785
ABCA7	0.000166514	1.00004
ABCA7	1.99888	0.00345627
ABCA7	0.000192775	1.0057
ABCA7	1.00199	0.00233636
ABCA7	0.000319934	1.00019
ABCA7	1.00467	0.00648721
ABCA7	6.00651	3.00547
ABCA7	0.00226911	1.00084
ABCA7	1.00032	0.000313966
ABCA7	1.00563	0.00958278
ABCA7	1.00106	0.00143557
ABCA7	4.00147	0.000406922
ABCA7	0.000988835	4.00112
ABCA7	1.00252	0.00212465
ABCA7	2.02295e-05	1.00001
ABCA7	7.93305	1.00333
ABCA7	1.0002	0.000136982
ABCA7	1.0006	1.0006
ABCA7	1.00087	0.00216954
ABCA7	2.00048	1.00032
ABCA7	1.00096	0.000712138
ABCA7	1.00209	0.00119408
ABCA7	2.00186	1.00196
ABCA7	2.00293	0.00235296
ABCA7	2.0019	0.0186619
ABCA7	0.00294057	1.0016
ABCA7	1.0011	0.000820007
ABCA7	0.00142769	2.00215
ABCA7	0.000888726	3.00044
ABCA7	0.00441919	1.0055
ABCA7	1.00199	0.0101478
ABCA7	0.022402	1.03146
ABCA7	2.00548	0.0928746
ABCA7	1.00017	4.0002
ABCA7	3.00418	1.00339
ABCA7	1.00955	2.03862
ABCA7	14.0046	12.0042
ABCA7	1.00002	3.48334e-05
ABCA7	7.03179	1.03464
ABCA7	1.00023	0.000146723
ABCA7	15.6602	14.8816
ABCA7	16.0188	7.01162
ABCA7	6.01524	4.38845
ABCA7	3.00687	0.00651885
ABCA7	0.0108149	2.00993
ABCA7	0.000182452	1.0003
ABCA7	0.00121821	1.00037
ABCA7	2.0002	0.000102717
ABCA7	1.00203	0.0018904
ABCA7	0.0025318	2.00301
ABCA7	3.00093	1.00048
ABCA7	1.38673	0.000293554
ABCA7	0.0031575	2.00349
ABCA7	1.00341	0.00366338
ABCA7	1.01973	0.0264071
ABCA7	0.00427094	1.00286
ABCA7	1.0039	0.00563482
ABCA7	1.00007	0.000112866
ABCA7	8.01523	2.00357
ABCA7	5.00738	2.00685
ABCA7	1.00531	0.00754231
ABCA7	2.00626	0.00297768
ABCA7	1.00305	0.00148768
ABCA7	1.00915	0.600478
ABCA7	2.0029	0.00312313
ABCA7	1.00082	2.95423e-05
ABCA7	0.00294057	1.0016
ABCA7	1.0035	0.0028704
ABCA7	0.000996208	1.00037
ABCA7	2.01703	1.00342
ABCA7	1.00041	0.000305372
ABCA7	1.00255	0.00184508
ABCA7	0.00208123	1.00118
ABCA7	1.00305	0.0018384
ABCA7	38.1079	32.1521
ABCA7	1.0066	0.00673525
ABCA7	3.03212	3.06585
ABCA7	1.00501	2.00389
ABCA7	1.00023	0.000181481
ABCA7	1.00435	0.00313644
ABCA7	1.00148	0.00168858
ABCA7	5.01642	10.0059
ABCA7	0.00369736	1.00364
ABCA7	1.00582	1.00761
ABCA7	0.00191915	1.0002
ABCA7	1.00966	0.000174603
ABCA7	3.00283	1.00291
ABCA7	1.00009	1.88016e-05
ABCA7	1.00016	0.000101689
ABCA7	1.03673	1.00046
ABCA7	1.00265	0.00412702
ABCA7	2.13239	1.01045
ABCA7	1.00076	1.00035
ABCA7	1.00118	1.98747
ABCA7	17.0357	14.0475
ABCA7	0.000286306	1.00011
ABCA7	1.0018	0.00156074
ABCA7	0.0583171	2.15602
ABCA7	1.0015	0.00150607
ABCA7	1.00047	0.000622545
ABCA7	9.00141	0.000840653
ABCA7	1.002	0.000846837
ABCA7	1.01915	2.10257
ABCA7	4.01356	1.02803
ABCA7	124.018	131.029
ABCA7	1.00063	0.00162333
ABCA7	10.0061	4.00291
ABCA7	0.000996871	1.00209
ABCA7	1.01576	0.0208304
ABCA7	7.00548	0.0172893
ABCA7	9.48539e-05	1.00007
ABCA7	1.00421	0.0018994
ABCA7	1.0017	1.00157
ABCA7	2.00039	0.000384718
ABCA7	0.00258936	1.00151
ABCA7	0.00509841	1.00629
ABCA7	1.00187	0.000994398
ABCA7	1.00217	0.00132685
ABCA7	1.05296	0.0489306
ABCA7	4.00438	2.00257
ABCA7	1.0036	0.00210668
ABCA7	1.00044	0.000405542
ABCA7	45.4205	26.0953
ABCA7	1.00266	0.00086202
ABCA7	1.00051	0.000911144
ABCA7	1.00032	0.323897
ABCA7	1.00062	0.00122066
ABCA7	0.0003173	1.00042
ABCA7	1.00008	8.41028e-05
ABCA7	1.00437	1.00195
ABCA7	0.000501971	2.00026
ABCA7	7.0115	3.00931
ABCA7	2.00038	1.00046
ABCA7	1.00027	0.000117794
ABCA7	1.00175	2.00416
ABCA7	3.00192	1.00449
ABCA7	1.00012	0.000161384
ABCA7	1.00148	0.00157122
ABCA7	0.924178	2.69668
ABCA7	6.015	12.0012
ABCA7	1.00077	0.000399324
ABCA7	1.00003	2.22887e-05
ABCA7	1.00061	0.000482917
ABCA7	0.0013359	1.00109
ABCA7	1.00197	0.00185451
ABCA7	9.03793	3.06273
ABCA7	1.00083	0.00112301
ABCA7	3.00513	2.00546
ABCA7	1.00004	7.28873e-05
ABCA7	5.04471	0.0415066
ABCA7	0.00133377	1.00141
ABCA7	1.00158	4.00257
ABCA7	1.00245	0.00123501
ABCA7	1.00079	0.00115784
ABCA7	1.00251	0.00376758
ABCA7	1.00169	1.00205
ABCA7	1.01118	2.01452
ABCA7	3.00027	0.000606859
ABCA7	10.1723	9.13181
ABCA7	4.00151	0.00305542
ABCA7	0.000755443	1.00085
ABCA7	0.932945	1.07378
ABCA7	1.00299	0.00116574
ABCA7	1.00105	1.00152
ABCA7	1.00736	0.0469213
ABCA7	1.00585	2.01149
ABCA7	2.00702	0.00737673
ABCA7	3.28416e-05	1.00003
ABCA7	1.0048	0.00639965
ABCA7	5.00156	3.0006
ABCA7	1.00452	0.00466529
ABCA7	0.00134159	1.00083
ABCA7	3.00671	0.00520274
ABCA7	3.0022	2.00062
ABCA7	1.00522	1.0064
ABCA7	1.00003	2.59351e-05
ABCA7	1.00013	0.000189103
ABCA7	2.02966	0.000394112
ABCA7	1.00149	0.00334099
ABCA7	0.00213414	1.001
ABCA7	16.0248	26.0107
ABCA7	1.00018	0.000264764
ABCA7	2.00099	0.00313101
ABCA7	1.00054	0.000269166
ABCA7	0.00522871	1.00525
ABCA7	1.00265	2.00196
ABCA7	2.00399	0.00437792
ABCA7	5.04018	0.0419454
ABCA7	1.00198	2.00052
ABCA7	1.00202	0.0580442
ABCA7	1.00235	0.00104525
ABCA7	1.00202	0.00085177
ABCA7	0.000992745	1.00047
ABCA7	1.02885	8.31035e-05
ABCA7	0.000756029	1.00103
ABCA7	1.00015	0.000191937
ABCA7	1.00173	0.00102119
ABCA7	0.000869053	1.00108
ABCA7	1.00197	0.0020748
ABCA7	8.13563e-05	2.00014
ABCA7	2.00028	0.000200515
ABCA7	1.00007	2.00005
ABCA7	3.00388	0.0454734
ABCA7	1.00139	0.00190023
ABCA7	1.00014	0.000169931
ABCA7	2.00061	0.00135932
ABCA7	0.00208301	1.00184
ABCA7	39.2049	28.1093
ABCA7	4.03235	2.01295
ABCA7	2.00352	0.00179439
ABCA7	1.01233	0.000223858
ABCA7	0.00146815	1.00172
ABCA7	2.00721	0.00880687
ABCA7	1.00172	0.525908
ABCA7	1.00017	0.000116727
ABCA7	7.0067	6.00284
ABCA7	4.01426	6.01097
ABCA7	0.00246036	2.00009
ABCA7	4.00698	2.00784
ABCA7	3.60189	1.03192
ABCA7	1.01035	0.0107968
ABCA7	1.02436	0.0315199
ABCA7	8.10414e-05	1.00007
ABCA7	1.00099	1.00104
ABCA7	3.10904	0.00518256
ABCA7	5.00123	4.00114
ABCA7	6.02512	5.05935
ABCA7	4.96981	0.0757265
ABCA7	1.00536	0.160412
ABCA7	1.00051	0.00109874
ABCA7	1.00814	0.0214666
ABCA7	0.0590402	1.00068
ABCA7	0.00255879	1.00396
ABCA7	1.0004	5.82004e-05
ABCA7	0.0107283	2.00465
ABCA7	2.00856	0.0118573
ABCA7	1.00464	0.0042008
ABCA7	1.01348	1.01981
ABCA7	0.00113536	1.00309
ABCA7	1.00001	1.17817e-06
ATP8B4	5.0084	8.00679
ATP8B4	1.00032	0.000208437
ATP8B4	5.0024	6.00188
ATP8B4	0.00572931	1.00192
ATP8B4	1.00052	1.00035
ATP8B4	0.000734416	1.00038
ATP8B4	0.00277838	1.00105
ATP8B4	0.000326067	1.00018
ATP8B4	0.000413539	1.00009
ATP8B4	3.00206	1.00027
ATP8B4	1.00039	0.000442928
ATP8B4	1.00517	1.00246
ATP8B4	0.000791581	1.00035
ATP8B4	1.0005	0.000132663
ATP8B4	0.000237557	1.00027
ATP8B4	0.000637055	1.00004
ATP8B4	1.00067	0.000143982
ATP8B4	5.00305	2.00187
ATP8B4	0.00145637	1.00042
ATP8B4	0.00120173	1.00071
ATP8B4	1.0002	8.26881e-05
ATP8B4	1.00103	0.000375166
ATP8B4	1.00161	6.11456e-05
ATP8B4	6.03709	2.00198
ATP8B4	0.000140425	1.00008
ATP8B4	0.00390853	1.00145
ATP8B4	1.00033	0.000127946
ATP8B4	1.0002	0.000132721
ATP8B4	0.000410723	1.00017
ATP8B4	1.00045	0.000349855
ATP8B4	1.01256	7.00327
ATP8B4	369.061	209.124
ATP8B4	2.00172	3.00113
ATP8B4	2.00287	2.00054
ATP8B4	3.00431	0.00154326
ATP8B4	1.00071	0.000220225
ATP8B4	0.000970072	1.00085
ATP8B4	0.000561957	1.00018
ATP8B4	1.00999	0.00588764
ATP8B4	10.0097	9.00787
ATP8B4	2.00052	1.00016
ATP8B4	0.000997165	2.00063
ATP8B4	2.0003	8.00568
ATP8B4	1.00012	9.27229e-05
ATP8B4	1.00021	0.000166741
ATP8B4	0.00133857	1.00025
ATP8B4	0.000351685	1.00015
ATP8B4	3.00184	1.00061
ATP8B4	0.00105252	2.00047
ATP8B4	1.00047	0.000114785
ATP8B4	1.00044	1.0002
ATP8B4	1.0003	0.000119269
ATP8B4	1.00065	0.000325789
ATP8B4	0.000126406	1.00008
ATP8B4	1.00037	0.000254963
ATP8B4	8.0056	6.00264
ATP8B4	0.000385412	1.00033
ATP8B4	1.0007	1.0009
ATP8B4	0.00248187	2.00161
ATP8B4	2.00746	3.00102
ATP8B4	2.0007	0.000161629
ATP8B4	1.00055	9.09666e-05
ATP8B4	1.00019	0.000277213
ATP8B4	1.00054	0.000230367
ATP8B4	0.00260617	1.00122
ATP8B4	0.000583203	1.00032
ATP8B4	1.00408	0.00114812
ATP8B4	35.0102	13.0051
ATP8B4	1.00021	1.00014
ATP8B4	1.00089	1.00027
ATP8B4	1.00023	7.86791e-05
ATP8B4	9.00591	5.00231
ATP8B4	0.000674987	1.00043
ATP8B4	0.0029266	1.0018
ATP8B4	0.000337912	1.00015
ATP8B4	0.000832606	1.0008
ATP8B4	1.00045	0.000206747
ATP8B4	1.00025	0.000240558
ATP8B4	8.21888e-05	1.00003
ATP8B4	0.000297838	1.00012
ATP8B4	2.00016	1.00017
ATP8B4	0.000192581	1.00004
ATP8B4	0.00182368	1.00024
ATP8B4	1.00029	0.000227234
ATP8B4	1.00551	1.00263
ATP8B4	3.00068	0.000242689
ATP8B4	6.00561	4.00287
ATP8B4	0.000977603	1.0004
ATP8B4	2.00111	0.000351227
ATP8B4	0.000584229	1.00037
ATP8B4	2.00188	0.000496511
ATP8B4	0.00260543	1.00123
ATP8B4	0.0111711	1.12076
ATP8B4	0.00567666	1.00192
ABCA1	1.00025	0.000265689
ABCA1	1.00002	3.13137e-05
ABCA1	1.00027	0.000174413
ABCA1	33.5367	14.5858
ABCA1	0.000425179	3.00054
ABCA1	1.0001	9.89655e-05
ABCA1	4.88924e-05	1.00003
ABCA1	1.01484	0.0685108
ABCA1	5.08846	0.00468907
ABCA1	0.000467009	2.0004
ABCA1	3.0009	2.0001
ABCA1	1.00067	4.66035e-05
ABCA1	1.00006	0.000119243
ABCA1	2.00136	3.00101
ABCA1	1.00016	5.00002
ABCA1	1.00003	7.94714e-05
ABCA1	1	2.66637e-07
ABCA1	1.00017	8.80086e-05
ABCA1	1.00007	6.44824e-05
ABCA1	1.00006	2.88519e-05
ABCA1	1.00012	0.000161539
ABCA1	1.00019	2.98857e-05
ABCA1	1.00019	0.000186511
ABCA1	1.00053	0.00104402
ABCA1	0.000292188	1.00015
ABCA1	0.000262518	1.05709
ABCA1	1.00006	0.000136209
ABCA1	2.00322	1.00227
ABCA1	6.26653e-05	1.00001
ABCA1	1.00312	0.0151575
ABCA1	1.00045	0.000594928
ABCA1	3.0002	2.00017
ABCA1	0.000163249	1.00024
ABCA1	1.00141	0.00122271
ABCA1	7.00516	2.00183
ABCA1	1.00002	9.34181e-06
ABCA1	1.00019	2.00031
ABCA1	7.04488e-05	1.00002
ABCA1	2.00194	0.00221133
ABCA1	2.00037	4.01737e-05
ABCA1	1.00008	5.19159e-05
ABCA1	1.00036	0.000109636
ABCA1	1.00003	6.33322e-05
ABCA1	0.000122653	1.00001
ABCA1	7.98847e-05	1.00003
ABCA1	8.16302e-05	2.00002
ABCA1	1.00055	2.00068
ABCA1	1.00028	0.000221531
ABCA1	28.0025	8.0016
ABCA1	5.00055	0.000260433
ABCA1	1.0006	0.000340701
ABCA1	1.00196	0.000870647
ABCA1	1.00007	1.84041e-05
ABCA1	2.00777	0.0150302
ABCA1	1.00026	0.000177742
ABCA1	1.00057	0.000158912
ABCA1	2.00016	7.56525e-05
ABCA1	0.00011162	1.00002
ABCA1	1.00058	0.000117789
ABCA1	2.00028	7.57912e-05
ABCA1	1.00003	1.44929e-06
ABCA1	1.00011	1.00034
ABCA1	4.00035	0.000159159
ABCA1	2.00001	1
ABCA1	8.3537e-05	1.00005
ABCA1	1.00073	0.000156118
ABCA1	1.00119	0.000182097
ABCA1	1.00009	1
ABCA1	2.00044	4.00028
ABCA1	1.22428e-05	1.00003
ABCA1	1.00011	0.000198021
ABCA1	1.00008	3.46086e-06
ABCA1	1.00016	8.81815e-05
ABCA1	2.00112	1.00023
ABCA1	6.00084	0.000647899
ABCA1	0.000112932	1.00009
ABCA1	1.00004	2.48723e-05
ABCA1	1.00066	0.000234444
ABCA1	1.0006	2.00007
ABCA1	1.00001	3.60424e-06
ABCA1	2.01842	0.000421521
ABCA1	1.0003	0.000138454
ABCA1	1.0001	5.19595e-05
ABCA1	1.00002	7.86131e-06
ABCA1	1.00038	4.89858e-05
ABCA1	1.00004	6.46512e-05
ABCA1	1.00051	2.00053
ABCA1	1.00061	0.000732916
ABCA1	1.00023	0.00470015
ABCA1	1.00063	1.00008
ABCA1	0.000215284	1.00017
ABCA1	1.00006	5.43578e-05
ABCA1	0.000974518	1
ABCA1	1.00011	0.000219129
ABCA1	1.00045	0.000430262
ABCA1	1.00029	0.00037263
ABCA1	2.00005	8.16026e-06
ABCA1	0.000417245	1.00053
ABCA1	0.000528096	1.00027
ABCA1	1.00027	1.00018
ABCA1	1.00096	0.000178707
ABCA1	1.0001	6.14592e-05
ABCA1	3.00045	9.00649e-05
ABCA1	0.000568064	1.0009
ABCA1	4.2792e-05	1.00006
ABCA1	1.00027	1.00028
ABCA1	2	2.2198e-06
ABCA1	2.00055	0.000203383
ABCA1	1.00104	0.000556405
ABCA1	1.00026	0.000170631
ABCA1	1.00018	9.82319e-07
ABCA1	1.001	0.00110502
ABCA1	1.00057	0.000193452
ABCA1	1.00116	0.000765298
ABCA1	1.00003	1
ABCA1	1	1.12703e-05
ABCA1	1.00027	2.00022
ABCA1	1	2.66637e-07
ABCA1	0.00029111	2.00016
ABCA1	1.00012	9.51468e-05
ADAM10	1.0001	2.87146e-05
ADAM10	1.0014	0.000211811
ADAM10	0.000967937	1.00113
ADAM10	1.00001	4.53307e-05
ADAM10	1.00117	0.000197367
ADAM10	1.00077	0.000234962
ADAM10	3.00064	0.000132988
ADAM10	1.00053	0.000183313
ADAM10	1.00048	0.0002063
ADAM10	1.00111	0.000190739
ADAM10	0.000445336	1.00026
ADAM10	4.25024e-05	1
ADAM10	1.00118	0.000293135
ADAM10	1.00049	0.000163989
ADAM10	2.00157	0.000333458
ADAM10	0.000100924	1.00009
ADAM10	2.00031	0.000130392
ADAM10	1.00063	0.000210086
ADAM10	1.00023	7.79604e-06
RIN3	289.12	208.123
RIN3	2.0155	0.906464
RIN3	1	4.33918e-05
RIN3	7.12463	10.1576
RIN3	9.76501e-05	1.00006
RIN3	0.162191	0.991151
RIN3	1.00043	0.00026486
RIN3	2.00106	1.00049
RIN3	0.0039277	1.002
RIN3	0.000738512	1.00024
RIN3	1.00145	0.0203139
RIN3	1.0035	0.00213502
RIN3	0.000215678	1.00029
RIN3	0.00177441	1.0004
RIN3	1.0012	0.00037897
RIN3	1.00076	1.00026
RIN3	34.0093	11.0232
RIN3	2.00547	0.00924863
RIN3	1.00167	0.000883373
RIN3	1.00039	0.000519571
RIN3	1.00371	0.0266282
RIN3	0.0018999	2.00101
RIN3	2.0028	0.00130888
CLU	1.00134	0.000390657
CLU	1.00035	0.00048494
CLU	1.00009	4.44751e-05
CLU	1.00001	4.62804e-05
CLU	1	3.14533e-06
CLU	1.00025	0.000188111
CLU	1.00005	3.64563e-05
CLU	1.00009	0.000161555
CLU	1.00004	4.33325e-05
CLU	1.00002	0.00164426
CLU	1.00051	6.9376e-05
CLU	1.00006	5.97759e-05
CLU	1.00024	3.26184e-06
CLU	1.00011	1.00008
CLU	0.00157837	1.00025
CLU	0.000506799	2.00018
CLU	1.00001	4.06352e-05
CLU	1.00003	1.39707e-05
CLU	0.000329247	1.00173
CLU	1.00031	0.000455013
CLU	1.00001	1.33441e-05
CLU	1.00005	7.97451e-05
CLU	1.00006	1.31468e-06
CLU	1.00032	0.000149602
ZCWPW1	1.00099	0.000409178
ZCWPW1	1.00488	0.00661947
ZCWPW1	2.81415	0.00114969
ZCWPW1	1.0035	0.00662156
ZCWPW1	1.00182	0.00118225
ZCWPW1	1.00068	0.000191136
ZCWPW1	1.00012	0.000112382
ZCWPW1	1	1.00007
ZCWPW1	2.00308	1.0006
ZCWPW1	1.00012	8.46128e-06
ZCWPW1	1.0036	0.00695285
ACE	0.000120584	1.00012
ACE	0.0009852	1.0017
ACE	1.00006	0.000107312
ACE	0.000167102	1.00039
ACE	1.00024	0.000546622
ACE	1.00083	0.00154673
ACE	7.71171e-05	1.00019
ACE	2.00517	3.01271
ACE	1.00037	0.000375537
ACE	0.299231	1.03328
ACE	1.00025	0.000422715
ACE	1.00013	0.000187202
ACE	19.0022	3.00583
ACE	0.0031236	1.00273
ACE	1.00201	2.00113
ACE	4.00802	1.00278
ACE	1.00003	3.2469e-05
ACE	0.000813913	1.00042
ACE	1.00114	3.00307
ACE	2.00072	0.000532291
ACE	2.00072	0.00263667
ACE	5.00073	2.00153
ACE	7.00081	0.00535744
ACE	1.00001	9.54532e-06
ACE	2.00023	0.00014307
ACE	2.01071	1.97202
ACE	1.93146e-05	1.00002
ACE	0.000113975	1.0005
ACE	0.000174184	1.00028
ACE	1.00001	1.00008
ACE	1.00041	0.000580942
ACE	2.00012	5.1997e-05
ACE	5.00148	0.000777794
ACE	1.00016	1.00048
ACE	1.00006	0.000156964
ACE	3.0011	2.00006
ACE	1.00135	0.00365199
ACE	1.00025	0.000396882
