# Supplementary material for: Exome sequencing identifies rare damaging variants in ATP8B4 and ABCA1 as risk factors for Alzheimer’s disease
Source: Nat Genet. 2022 Nov 21;54(12):1786–94. doi: 10.1038/s41588-022-01208-7 (PMC9729101; doi:10.1038/s41588-022-01208-7)
Supplement: Source Data Fig. 3 — Statistical source data underlying Fig. 3. [file 41588_2022_1208_MOESM6_ESM.xlsx]

## Sheet: figure3
gene_name	variant_group	EOAD or	LOAD or	Case/Control OR	Case/Control OR 95% CI
SORL1	LOF	40.5779	11.2658	21.9146	13.1979-36.3884
SORL1	REVEL 50-100	2.52907	1.79727	2.06356	1.6826-2.5308
TREM2	LOF	5.75772	5.43437	5.59142	2.5932-12.0559
TREM2	REVEL 25-100	3.69681	2.73884	3.05248	2.4705-3.7715
ABCA7	LOF	2.20774	1.38736	1.6655	1.1487-2.4149
ABCA7	REVEL 25-100	1.58438	1.33801	1.42235	1.2763-1.5852
ATP8B4	LOF	1.21216	0.985665	1.07505	0.6105-1.8932
ATP8B4	REVEL 25-100	1.56076	1.40215	1.45756	1.2586-1.6879
ABCA1	LOF	4.71399	2.82441	3.47207	1.8918-6.3724
ABCA1	REVEL 75-100	2.6876	2.06662	2.28072	1.7433-2.9839
ADAM10	LOF	9.72174	0	3.7314	1.1229-12.3997
ADAM10	REVEL 50-100	8.34711	4.12079	5.64116	1.7809-17.8692
RIN3	LOF	2.88729	1.6643	2.11378	0.4822-9.2662
RIN3	REVEL 50-100	1.63092	1.27921	1.3976	1.1735-1.6644
CLU	LOF	14.1713	3.79984	7.29242	1.9442-27.3522
CLU	REVEL 25-100	3.59107	2.11829	2.64725	0.9309-7.5279
ZCWPW1	LOF	9.1027	2.87984	5.03083	1.8679-13.5498
ZCWPW1	REVEL 25-100	1.4311	1.55247	1.52857	0.9097-2.5684
ACE	LOF	1.72335	1.15725	1.36134	0.7799-2.3763
ACE	REVEL 75-100	3.90848	2.74277	3.14018	1.7294-5.7017
